# Supplementary material for: Relationship between mobility and road traffic injuries during COVID-19 pandemic—The role of attendant factors
Source: PLoS One. 2022 May 20;17(5):e0268190. doi: 10.1371/journal.pone.0268190 (PMC9122230; doi:10.1371/journal.pone.0268190)
Supplement: S1 Data — (CSV) [file pone.0268190.s001.csv]

DATE	Road Traffic Deaths	Road Traffic Injuries-Grievous	Road Traffic Injuries- Minor
01-01-2010	31	11	68
02-01-2010	34	13	91
03-01-2010	33	16	73
04-01-2010	33	14	81
05-01-2010	29	14	78
06-01-2010	21	13	88
07-01-2010	30	18	90
08-01-2010	39	21	58
09-01-2010	14	25	70
10-01-2010	29	22	95
11-01-2010	42	14	78
12-01-2010	38	19	97
13-01-2010	36	21	128
14-01-2010	43	14	101
15-01-2010	40	18	69
16-01-2010	41	18	87
17-01-2010	48	16	95
18-01-2010	36	23	119
19-01-2010	25	19	102
20-01-2010	26	26	84
21-01-2010	31	28	81
22-01-2010	26	16	76
23-01-2010	23	15	89
24-01-2010	35	31	116
25-01-2010	30	21	94
26-01-2010	31	19	107
27-01-2010	31	29	97
28-01-2010	31	32	106
29-01-2010	30	22	65
30-01-2010	21	17	91
31-01-2010	30	24	81
01-02-2010	38	28	91
02-02-2010	36	19	101
03-02-2010	25	33	113
04-02-2010	26	19	93
05-02-2010	29	32	96
06-02-2010	34	17	104
07-02-2010	25	18	81
08-02-2010	37	15	113
09-02-2010	24	11	70
10-02-2010	23	16	97
11-02-2010	27	22	105
12-02-2010	26	15	89
13-02-2010	44	28	97
14-02-2010	40	17	94
15-02-2010	34	23	103
16-02-2010	33	30	111
17-02-2010	31	20	94
18-02-2010	35	19	97
19-02-2010	43	19	96
20-02-2010	32	16	90
21-02-2010	22	20	96
22-02-2010	29	22	101
23-02-2010	34	20	77
24-02-2010	32	12	94
25-02-2010	38	25	93
26-02-2010	34	20	82
27-02-2010	37	25	118
28-02-2010	35	13	82
01-03-2010	36	28	111
02-03-2010	31	21	96
03-03-2010	41	13	105
04-03-2010	27	18	103
05-03-2010	33	24	80
06-03-2010	36	20	115
07-03-2010	27	25	95
08-03-2010	34	22	91
09-03-2010	30	30	110
10-03-2010	36	20	68
11-03-2010	28	18	99
12-03-2010	34	16	86
13-03-2010	27	9	86
14-03-2010	29	14	99
15-03-2010	45	27	90
16-03-2010	39	26	89
17-03-2010	31	18	88
18-03-2010	27	10	75
19-03-2010	23	23	96
20-03-2010	35	19	90
21-03-2010	36	24	102
22-03-2010	31	18	101
23-03-2010	25	35	105
24-03-2010	37	18	109
25-03-2010	32	14	77
26-03-2010	28	23	77
27-03-2010	32	23	76
28-03-2010	37	15	104
29-03-2010	20	25	102
30-03-2010	41	35	114
31-03-2010	28	17	89
01-04-2010	6	6	6
02-04-2010	35	20	106
03-04-2010	33	17	83
04-04-2010	32	31	96
05-04-2010	38	13	112
06-04-2010	24	17	108
07-04-2010	33	14	97
08-04-2010	24	14	106
09-04-2010	26	15	96
10-04-2010	40	12	92
11-04-2010	43	23	92
12-04-2010	41	27	114
13-04-2010	43	17	96
14-04-2010	29	21	101
15-04-2010	36	14	81
16-04-2010	43	16	105
17-04-2010	29	23	89
18-04-2010	51	31	99
19-04-2010	40	17	91
20-04-2010	38	21	101
21-04-2010	24	15	98
22-04-2010	39	24	88
23-04-2010	30	20	77
24-04-2010	35	23	108
25-04-2010	46	26	105
26-04-2010	46	30	125
27-04-2010	33	16	98
28-04-2010	39	15	94
29-04-2010	38	15	102
30-04-2010	30	19	100
01-05-2010	35	22	103
02-05-2010	38	25	101
03-05-2010	38	18	106
04-05-2010	40	18	117
05-05-2010	34	26	108
06-05-2010	22	19	108
07-05-2010	29	18	94
08-05-2010	38	15	111
09-05-2010	34	20	90
10-05-2010	41	27	95
11-05-2010	15	18	101
12-05-2010	27	31	104
13-05-2010	33	21	105
14-05-2010	29	28	98
15-05-2010	29	22	91
16-05-2010	42	35	127
17-05-2010	39	16	112
18-05-2010	38	16	115
19-05-2010	43	15	107
20-05-2010	25	23	90
21-05-2010	35	19	76
22-05-2010	32	13	77
23-05-2010	67	17	87
24-05-2010	54	26	138
25-05-2010	38	24	109
26-05-2010	35	35	99
27-05-2010	45	22	104
28-05-2010	30	14	103
29-05-2010	43	22	91
30-05-2010	29	17	105
31-05-2010	32	15	98
01-06-2010	32	26	101
02-06-2010	35	25	109
03-06-2010	43	10	87
04-06-2010	46	29	96
05-06-2010	33	21	83
06-06-2010	21	14	119
07-06-2010	35	21	77
08-06-2010	26	23	96
09-06-2010	33	12	93
10-06-2010	24	19	93
11-06-2010	22	21	80
12-06-2010	33	17	87
13-06-2010	39	16	89
14-06-2010	36	22	100
15-06-2010	35	23	77
16-06-2010	35	19	80
17-06-2010	34	20	91
18-06-2010	35	22	97
19-06-2010	36	12	78
20-06-2010	45	23	87
21-06-2010	42	22	113
22-06-2010	25	22	111
23-06-2010	31	31	97
24-06-2010	35	28	112
25-06-2010	37	20	102
26-06-2010	26	11	84
27-06-2010	35	14	92
28-06-2010	38	22	66
29-06-2010	21	24	85
30-06-2010	28	20	63
01-07-2010	28	16	80
02-07-2010	31	26	85
03-07-2010	32	18	106
04-07-2010	38	18	75
05-07-2010	53	14	76
06-07-2010	25	10	105
07-07-2010	31	23	86
08-07-2010	25	14	85
09-07-2010	22	22	78
10-07-2010	37	14	83
11-07-2010	36	24	90
12-07-2010	27	9	97
13-07-2010	30	24	77
14-07-2010	28	18	86
15-07-2010	40	15	107
16-07-2010	42	24	95
17-07-2010	29	22	88
18-07-2010	31	29	92
19-07-2010	28	16	88
20-07-2010	24	15	110
21-07-2010	27	12	73
22-07-2010	19	15	74
23-07-2010	24	19	79
24-07-2010	29	16	88
25-07-2010	28	15	87
26-07-2010	22	17	103
27-07-2010	21	20	101
28-07-2010	43	17	81
29-07-2010	36	27	100
30-07-2010	31	15	52
31-07-2010	30	7	77
01-08-2010	40	14	88
02-08-2010	26	28	111
03-08-2010	42	19	83
04-08-2010	38	19	87
05-08-2010	33	22	91
06-08-2010	25	11	86
07-08-2010	39	19	84
08-08-2010	35	26	66
09-08-2010	40	20	86
10-08-2010	39	22	94
11-08-2010	33	14	81
12-08-2010	25	13	102
13-08-2010	38	18	87
14-08-2010	28	15	95
15-08-2010	35	15	75
16-08-2010	27	18	100
17-08-2010	34	21	86
18-08-2010	24	14	85
19-08-2010	29	17	61
20-08-2010	35	25	82
21-08-2010	26	31	104
22-08-2010	26	23	101
23-08-2010	23	14	91
24-08-2010	32	23	89
25-08-2010	31	21	84
26-08-2010	25	11	75
27-08-2010	32	20	82
28-08-2010	37	27	97
29-08-2010	39	19	102
30-08-2010	42	16	117
31-08-2010	19	17	77
01-09-2010	21	21	93
02-09-2010	36	14	65
03-09-2010	29	14	101
04-09-2010	35	24	86
05-09-2010	36	14	96
06-09-2010	41	25	102
07-09-2010	26	31	83
08-09-2010	30	14	91
09-09-2010	38	22	94
10-09-2010	43	30	131
11-09-2010	32	20	86
12-09-2010	46	18	105
13-09-2010	38	19	119
14-09-2010	31	18	109
15-09-2010	21	12	99
16-09-2010	26	19	97
17-09-2010	18	14	92
18-09-2010	34	16	81
19-09-2010	33	11	76
20-09-2010	32	18	74
21-09-2010	36	10	98
22-09-2010	33	18	91
23-09-2010	33	18	80
24-09-2010	24	20	74
25-09-2010	32	17	74
26-09-2010	36	21	89
27-09-2010	31	23	108
28-09-2010	31	19	93
29-09-2010	28	13	98
30-09-2010	28	15	74
01-10-2010	23	16	84
02-10-2010	26	23	83
03-10-2010	29	19	103
04-10-2010	46	22	92
05-10-2010	37	23	106
06-10-2010	31	15	71
07-10-2010	25	18	98
08-10-2010	24	16	93
09-10-2010	34	14	95
10-10-2010	41	9	81
11-10-2010	42	21	107
12-10-2010	32	8	78
13-10-2010	28	20	97
14-10-2010	45	19	89
15-10-2010	29	16	97
16-10-2010	36	15	90
17-10-2010	31	18	102
18-10-2010	38	19	101
19-10-2010	37	23	84
20-10-2010	40	15	78
21-10-2010	48	19	95
22-10-2010	30	26	100
23-10-2010	31	18	82
24-10-2010	46	15	86
25-10-2010	32	23	96
26-10-2010	31	20	74
27-10-2010	25	25	89
28-10-2010	30	21	68
29-10-2010	20	29	107
30-10-2010	36	18	83
31-10-2010	30	9	70
01-11-2010	32	15	94
02-11-2010	38	14	90
03-11-2010	33	15	102
04-11-2010	26	14	131
05-11-2010	47	34	110
06-11-2010	39	18	106
07-11-2010	39	25	90
08-11-2010	40	17	102
09-11-2010	31	26	118
10-11-2010	22	18	87
11-11-2010	23	15	72
12-11-2010	23	21	89
13-11-2010	31	18	78
14-11-2010	37	15	78
15-11-2010	40	17	103
16-11-2010	22	23	81
17-11-2010	26	14	108
18-11-2010	37	20	82
19-11-2010	30	15	88
20-11-2010	25	18	80
21-11-2010	27	12	72
22-11-2010	42	22	76
23-11-2010	23	12	75
24-11-2010	24	20	83
25-11-2010	32	11	64
26-11-2010	7	28	74
27-11-2010	23	15	66
28-11-2010	17	21	61
29-11-2010	23	12	68
30-11-2010	19	12	86
01-12-2010	16	15	61
02-12-2010	20	14	54
03-12-2010	23	9	67
04-12-2010	25	14	61
05-12-2010	23	20	51
06-12-2010	26	10	58
07-12-2010	23	10	69
08-12-2010	30	15	80
09-12-2010	23	12	94
10-12-2010	29	13	76
11-12-2010	23	23	83
12-12-2010	48	25	96
13-12-2010	37	25	99
14-12-2010	19	17	80
15-12-2010	27	22	94
16-12-2010	26	13	79
17-12-2010	21	26	85
18-12-2010	31	12	70
19-12-2010	35	21	63
20-12-2010	34	17	68
21-12-2010	26	13	71
22-12-2010	32	20	80
23-12-2010	23	19	88
24-12-2010	32	15	83
25-12-2010	44	31	90
26-12-2010	35	19	82
27-12-2010	36	9	97
28-12-2010	32	9	82
29-12-2010	36	4	84
30-12-2010	35	17	83
31-12-2010	21	30	85
01-01-2011	39	13	91
02-01-2011	43	27	103
03-01-2011	28	15	88
04-01-2011	29	24	96
05-01-2011	17	16	78
06-01-2011	28	18	105
07-01-2011	23	18	104
08-01-2011	24	12	103
09-01-2011	46	21	101
10-01-2011	32	23	93
11-01-2011	31	25	113
12-01-2011	48	19	120
13-01-2011	42	30	117
14-01-2011	42	27	131
15-01-2011	39	32	126
16-01-2011	51	32	121
17-01-2011	45	18	86
18-01-2011	49	34	136
19-01-2011	34	26	114
20-01-2011	30	35	110
21-01-2011	33	21	99
22-01-2011	36	31	108
23-01-2011	21	22	108
24-01-2011	27	29	134
25-01-2011	32	40	130
26-01-2011	36	28	116
27-01-2011	23	18	94
28-01-2011	48	29	124
29-01-2011	39	25	100
30-01-2011	35	22	116
31-01-2011	35	18	105
01-02-2011	42	24	125
02-02-2011	45	22	94
03-02-2011	30	25	98
04-02-2011	25	27	112
05-02-2011	33	30	112
06-02-2011	44	26	98
07-02-2011	50	25	131
08-02-2011	34	33	144
09-02-2011	37	23	120
10-02-2011	28	19	98
11-02-2011	40	22	102
12-02-2011	46	18	105
13-02-2011	43	23	103
14-02-2011	38	22	139
15-02-2011	38	29	112
16-02-2011	30	19	121
17-02-2011	31	30	110
18-02-2011	35	22	119
19-02-2011	36	25	135
20-02-2011	42	21	121
21-02-2011	35	18	135
22-02-2011	36	22	106
23-02-2011	36	18	120
24-02-2011	23	14	98
25-02-2011	35	23	89
26-02-2011	33	21	99
27-02-2011	43	17	107
28-02-2011	26	21	105
01-03-2011	48	24	120
02-03-2011	39	21	116
03-03-2011	45	26	121
04-03-2011	29	20	122
05-03-2011	44	26	127
06-03-2011	49	33	120
07-03-2011	49	33	147
08-03-2011	35	27	129
09-03-2011	29	34	130
10-03-2011	41	32	126
11-03-2011	27	19	109
12-03-2011	51	20	112
13-03-2011	43	32	112
14-03-2011	48	26	120
15-03-2011	34	25	111
16-03-2011	40	20	132
17-03-2011	42	30	119
18-03-2011	42	22	99
19-03-2011	46	18	97
20-03-2011	37	10	109
21-03-2011	34	28	111
22-03-2011	24	24	110
23-03-2011	29	17	99
24-03-2011	38	15	103
25-03-2011	29	16	104
26-03-2011	33	21	113
27-03-2011	43	20	107
28-03-2011	38	22	136
29-03-2011	31	19	101
30-03-2011	44	20	92
31-03-2011	21	17	88
01-04-2011	36	16	114
02-04-2011	49	14	95
03-04-2011	31	17	108
04-04-2011	31	21	116
05-04-2011	31	27	128
06-04-2011	31	14	102
07-04-2011	31	28	92
08-04-2011	31	19	110
09-04-2011	43	23	95
10-04-2011	48	16	94
11-04-2011	38	14	93
12-04-2011	33	11	66
13-04-2011	10	3	35
14-04-2011	34	21	76
15-04-2011	38	31	152
16-04-2011	32	17	124
17-04-2011	46	34	127
18-04-2011	69	30	146
19-04-2011	36	27	126
20-04-2011	33	24	119
21-04-2011	44	26	155
22-04-2011	42	24	129
23-04-2011	34	32	122
24-04-2011	34	25	126
25-04-2011	37	29	111
26-04-2011	42	29	122
27-04-2011	34	33	123
28-04-2011	38	31	103
29-04-2011	33	18	127
30-04-2011	34	21	117
01-05-2011	43	18	129
02-05-2011	42	26	149
03-05-2011	47	24	135
04-05-2011	45	25	125
05-05-2011	27	23	108
06-05-2011	59	29	124
07-05-2011	47	28	139
08-05-2011	52	29	125
09-05-2011	33	27	124
10-05-2011	34	29	143
11-05-2011	34	28	121
12-05-2011	46	16	126
13-05-2011	35	19	62
14-05-2011	60	19	118
15-05-2011	37	21	126
16-05-2011	44	31	134
17-05-2011	30	25	117
18-05-2011	38	20	106
19-05-2011	39	19	123
20-05-2011	34	26	122
21-05-2011	38	20	104
22-05-2011	47	19	106
23-05-2011	48	32	124
24-05-2011	37	25	132
25-05-2011	41	10	94
26-05-2011	41	17	101
27-05-2011	32	24	106
28-05-2011	26	23	112
29-05-2011	40	27	138
30-05-2011	34	24	112
31-05-2011	36	17	123
01-06-2011	39	25	140
02-06-2011	45	23	103
03-06-2011	44	46	117
04-06-2011	50	28	130
05-06-2011	51	32	137
06-06-2011	46	28	158
07-06-2011	45	29	130
08-06-2011	49	22	149
09-06-2011	41	27	137
10-06-2011	33	24	140
11-06-2011	35	33	141
12-06-2011	50	15	128
13-06-2011	47	27	152
14-06-2011	39	30	99
15-06-2011	41	30	110
16-06-2011	26	27	140
17-06-2011	33	30	112
18-06-2011	36	13	99
19-06-2011	50	18	115
20-06-2011	44	30	126
21-06-2011	45	22	128
22-06-2011	46	20	116
23-06-2011	21	21	106
24-06-2011	42	21	106
25-06-2011	27	24	105
26-06-2011	52	24	119
27-06-2011	37	17	98
28-06-2011	34	25	97
29-06-2011	36	19	116
30-06-2011	28	14	77
01-07-2011	38	20	117
02-07-2011	40	29	128
03-07-2011	70	25	133
04-07-2011	46	23	129
05-07-2011	32	18	109
06-07-2011	43	28	86
07-07-2011	40	21	123
08-07-2011	26	13	103
09-07-2011	44	23	112
10-07-2011	66	28	138
11-07-2011	43	33	141
12-07-2011	30	20	116
13-07-2011	33	25	109
14-07-2011	34	22	111
15-07-2011	41	18	100
16-07-2011	40	20	103
17-07-2011	43	33	96
18-07-2011	53	24	117
19-07-2011	27	32	116
20-07-2011	27	28	96
21-07-2011	35	26	110
22-07-2011	33	23	90
23-07-2011	29	22	99
24-07-2011	47	23	96
25-07-2011	22	28	121
26-07-2011	32	37	109
27-07-2011	33	17	117
28-07-2011	32	17	105
29-07-2011	34	19	70
30-07-2011	29	22	81
31-07-2011	33	21	99
01-08-2011	46	20	106
02-08-2011	25	21	100
03-08-2011	30	27	96
04-08-2011	43	28	118
05-08-2011	37	28	147
06-08-2011	36	20	106
07-08-2011	40	21	94
08-08-2011	32	23	90
09-08-2011	31	25	104
10-08-2011	29	20	109
11-08-2011	49	26	101
12-08-2011	41	27	93
13-08-2011	31	34	122
14-08-2011	45	37	113
15-08-2011	42	32	121
16-08-2011	33	24	117
17-08-2011	35	24	109
18-08-2011	38	19	90
19-08-2011	36	25	108
20-08-2011	26	31	100
21-08-2011	32	13	95
22-08-2011	35	26	98
23-08-2011	45	23	91
24-08-2011	33	22	97
25-08-2011	46	27	108
26-08-2011	23	21	96
27-08-2011	34	18	113
28-08-2011	41	24	114
29-08-2011	36	35	132
30-08-2011	29	23	91
31-08-2011	39	25	101
01-09-2011	58	27	131
02-09-2011	56	29	136
03-09-2011	42	27	124
04-09-2011	45	21	109
05-09-2011	41	21	93
06-09-2011	37	22	121
07-09-2011	44	33	142
08-09-2011	42	32	138
09-09-2011	35	23	127
10-09-2011	47	27	136
11-09-2011	47	19	108
12-09-2011	48	23	130
13-09-2011	46	25	127
14-09-2011	43	30	111
15-09-2011	45	21	126
16-09-2011	50	23	122
17-09-2011	36	26	118
18-09-2011	37	25	137
19-09-2011	36	20	119
20-09-2011	28	16	104
21-09-2011	34	13	117
22-09-2011	24	22	109
23-09-2011	27	30	91
24-09-2011	37	19	111
25-09-2011	40	24	100
26-09-2011	31	21	93
27-09-2011	48	19	116
28-09-2011	25	22	110
29-09-2011	33	22	119
30-09-2011	31	11	107
01-10-2011	31	25	119
02-10-2011	30	25	115
03-10-2011	34	23	105
04-10-2011	50	15	106
05-10-2011	50	18	99
06-10-2011	40	25	124
07-10-2011	42	23	116
08-10-2011	39	23	106
09-10-2011	42	31	116
10-10-2011	31	22	106
11-10-2011	32	26	100
12-10-2011	35	11	86
13-10-2011	31	28	117
14-10-2011	31	21	90
15-10-2011	43	19	92
16-10-2011	21	8	60
17-10-2011	20	6	46
18-10-2011	26	11	59
19-10-2011	28	13	57
20-10-2011	41	14	84
21-10-2011	24	15	63
22-10-2011	33	27	87
23-10-2011	48	16	122
24-10-2011	47	33	141
25-10-2011	46	28	126
26-10-2011	44	18	103
27-10-2011	43	31	135
28-10-2011	32	27	135
29-10-2011	40	25	98
30-10-2011	37	13	92
31-10-2011	31	24	88
01-11-2011	38	27	101
02-11-2011	25	17	97
03-11-2011	26	23	94
04-11-2011	35	21	115
05-11-2011	25	22	100
06-11-2011	35	21	91
07-11-2011	53	27	119
08-11-2011	38	21	102
09-11-2011	36	17	98
10-11-2011	44	34	138
11-11-2011	33	29	112
12-11-2011	29	26	116
13-11-2011	53	22	111
14-11-2011	49	31	105
15-11-2011	50	27	125
16-11-2011	41	18	116
17-11-2011	25	21	101
18-11-2011	25	19	99
19-11-2011	32	16	89
20-11-2011	39	16	88
21-11-2011	22	13	83
22-11-2011	26	17	83
23-11-2011	33	24	104
24-11-2011	31	12	82
25-11-2011	35	23	106
26-11-2011	25	17	93
27-11-2011	51	17	85
28-11-2011	39	19	115
29-11-2011	22	18	104
30-11-2011	35	14	86
01-12-2011	28	23	137
02-12-2011	29	18	84
03-12-2011	38	25	114
04-12-2011	46	31	106
05-12-2011	54	28	109
06-12-2011	34	20	115
07-12-2011	31	25	108
08-12-2011	32	30	105
09-12-2011	32	29	106
10-12-2011	34	24	108
11-12-2011	40	18	111
12-12-2011	24	14	105
13-12-2011	25	27	91
14-12-2011	25	15	108
15-12-2011	30	24	78
16-12-2011	35	23	100
17-12-2011	33	25	132
18-12-2011	31	19	103
19-12-2011	46	23	117
20-12-2011	24	21	117
21-12-2011	36	17	87
22-12-2011	30	14	111
23-12-2011	26	27	103
24-12-2011	51	16	117
25-12-2011	50	24	95
26-12-2011	36	31	128
27-12-2011	34	29	99
28-12-2011	32	25	128
29-12-2011	34	26	118
30-12-2011	28	19	77
31-12-2011	38	19	96
01-01-2012	61	22	96
02-01-2012	53	30	115
03-01-2012	47	18	107
04-01-2012	48	34	106
05-01-2012	38	15	137
06-01-2012	34	26	103
07-01-2012	33	25	125
08-01-2012	57	23	134
09-01-2012	38	29	152
10-01-2012	47	27	125
11-01-2012	31	27	124
12-01-2012	41	24	123
13-01-2012	60	27	146
14-01-2012	50	26	176
15-01-2012	57	32	173
16-01-2012	57	33	140
17-01-2012	50	27	117
18-01-2012	65	43	174
19-01-2012	37	33	154
20-01-2012	28	48	160
21-01-2012	37	22	129
22-01-2012	36	23	140
23-01-2012	56	32	141
24-01-2012	32	34	114
25-01-2012	28	23	109
26-01-2012	39	19	125
27-01-2012	40	27	136
28-01-2012	46	23	155
29-01-2012	56	25	146
30-01-2012	39	24	143
31-01-2012	44	33	162
01-02-2012	44	31	148
02-02-2012	47	27	131
03-02-2012	40	28	142
04-02-2012	33	19	142
05-02-2012	40	20	154
06-02-2012	41	29	145
07-02-2012	62	34	145
08-02-2012	44	29	140
09-02-2012	48	31	145
10-02-2012	52	23	150
11-02-2012	57	27	138
12-02-2012	63	23	163
13-02-2012	48	32	157
14-02-2012	35	31	161
15-02-2012	38	33	155
16-02-2012	39	32	136
17-02-2012	46	29	139
18-02-2012	45	30	122
19-02-2012	51	25	118
20-02-2012	42	32	156
21-02-2012	39	34	153
22-02-2012	54	26	128
23-02-2012	45	15	119
24-02-2012	51	24	147
25-02-2012	52	20	135
26-02-2012	39	29	134
27-02-2012	43	30	159
28-02-2012	31	30	121
29-02-2012	50	23	135
01-03-2012	42	32	155
02-03-2012	34	27	122
03-03-2012	57	29	136
04-03-2012	49	26	133
05-03-2012	46	38	138
06-03-2012	46	28	154
07-03-2012	44	30	148
08-03-2012	44	33	140
09-03-2012	43	38	139
10-03-2012	44	34	109
11-03-2012	40	24	146
12-03-2012	50	24	120
13-03-2012	44	35	148
14-03-2012	36	32	129
15-03-2012	41	27	112
16-03-2012	55	27	143
17-03-2012	36	20	115
18-03-2012	45	23	118
19-03-2012	43	21	125
20-03-2012	38	40	122
21-03-2012	40	22	127
22-03-2012	44	24	138
23-03-2012	47	24	137
24-03-2012	37	35	123
25-03-2012	44	35	156
26-03-2012	50	32	152
27-03-2012	36	40	141
28-03-2012	36	37	132
29-03-2012	30	25	124
30-03-2012	44	26	120
31-03-2012	36	28	132
01-04-2012	49	27	134
02-04-2012	49	44	156
03-04-2012	37	31	127
04-04-2012	51	30	123
05-04-2012	41	32	121
06-04-2012	49	21	164
07-04-2012	42	32	146
08-04-2012	47	33	158
09-04-2012	57	24	177
10-04-2012	58	29	145
11-04-2012	48	37	134
12-04-2012	55	27	145
13-04-2012	53	36	132
14-04-2012	46	27	121
15-04-2012	50	23	129
16-04-2012	52	29	119
17-04-2012	44	28	147
18-04-2012	46	26	110
19-04-2012	36	18	115
20-04-2012	40	26	119
21-04-2012	45	24	122
22-04-2012	56	28	130
23-04-2012	53	24	120
24-04-2012	54	22	148
25-04-2012	53	22	132
26-04-2012	55	24	155
27-04-2012	45	20	124
28-04-2012	41	31	116
29-04-2012	60	28	129
30-04-2012	40	26	145
01-05-2012	49	18	127
02-05-2012	40	17	114
03-05-2012	48	32	142
04-05-2012	52	37	150
05-05-2012	49	30	121
06-05-2012	55	29	139
07-05-2012	41	28	148
08-05-2012	58	40	145
09-05-2012	41	25	141
10-05-2012	59	17	122
11-05-2012	46	42	176
12-05-2012	57	30	150
13-05-2012	44	20	132
14-05-2012	52	37	147
15-05-2012	40	23	128
16-05-2012	49	25	121
17-05-2012	37	22	112
18-05-2012	55	27	134
19-05-2012	52	23	120
20-05-2012	51	16	138
21-05-2012	51	24	148
22-05-2012	43	26	124
23-05-2012	63	18	147
24-05-2012	52	26	122
25-05-2012	56	27	160
26-05-2012	43	22	118
27-05-2012	54	25	149
28-05-2012	56	28	147
29-05-2012	56	19	135
30-05-2012	59	25	116
31-05-2012	45	31	126
01-06-2012	58	35	167
02-06-2012	47	32	161
03-06-2012	56	21	134
04-06-2012	52	25	139
05-06-2012	44	37	144
06-06-2012	41	28	124
07-06-2012	45	39	136
08-06-2012	50	30	120
09-06-2012	54	26	138
10-06-2012	49	38	141
11-06-2012	35	22	142
12-06-2012	39	29	131
13-06-2012	38	25	111
14-06-2012	46	16	122
15-06-2012	47	26	116
16-06-2012	35	20	114
17-06-2012	47	32	132
18-06-2012	47	26	127
19-06-2012	48	36	126
20-06-2012	41	25	114
21-06-2012	55	25	138
22-06-2012	30	23	122
23-06-2012	41	21	116
24-06-2012	56	28	96
25-06-2012	52	46	168
26-06-2012	51	34	145
27-06-2012	37	35	102
28-06-2012	53	35	111
29-06-2012	43	38	127
30-06-2012	38	24	123
01-07-2012	44	26	157
02-07-2012	54	30	132
03-07-2012	36	38	142
04-07-2012	48	23	69
05-07-2012	40	28	127
06-07-2012	46	30	129
07-07-2012	48	15	128
08-07-2012	53	34	120
09-07-2012	59	31	136
10-07-2012	31	29	143
11-07-2012	36	42	163
12-07-2012	37	33	118
13-07-2012	51	22	117
14-07-2012	41	28	142
15-07-2012	50	31	124
16-07-2012	53	32	136
17-07-2012	37	28	112
18-07-2012	42	34	99
19-07-2012	48	31	130
20-07-2012	40	35	121
21-07-2012	43	26	115
22-07-2012	54	27	143
23-07-2012	46	25	134
24-07-2012	45	28	113
25-07-2012	42	26	112
26-07-2012	32	27	127
27-07-2012	36	25	132
28-07-2012	37	25	104
29-07-2012	40	32	129
30-07-2012	30	37	148
31-07-2012	40	20	95
01-08-2012	45	30	141
02-08-2012	59	36	97
03-08-2012	48	27	112
04-08-2012	50	22	134
05-08-2012	42	29	124
06-08-2012	44	25	127
07-08-2012	46	23	121
08-08-2012	50	37	133
09-08-2012	33	32	128
10-08-2012	41	21	114
11-08-2012	33	25	107
12-08-2012	45	26	133
13-08-2012	43	26	133
14-08-2012	37	35	156
15-08-2012	50	24	113
16-08-2012	46	24	110
17-08-2012	39	31	115
18-08-2012	37	16	128
19-08-2012	47	25	134
20-08-2012	57	36	155
21-08-2012	44	39	130
22-08-2012	44	22	134
23-08-2012	40	37	128
24-08-2012	39	30	133
25-08-2012	40	28	133
26-08-2012	62	25	122
27-08-2012	56	25	118
28-08-2012	43	22	145
29-08-2012	31	39	146
30-08-2012	54	26	151
31-08-2012	44	22	145
01-09-2012	41	24	147
02-09-2012	52	28	128
03-09-2012	61	22	162
04-09-2012	33	25	145
05-09-2012	42	29	109
06-09-2012	41	18	118
07-09-2012	41	22	123
08-09-2012	39	17	112
09-09-2012	49	31	134
10-09-2012	36	34	137
11-09-2012	29	22	99
12-09-2012	41	30	120
13-09-2012	26	23	138
14-09-2012	35	29	118
15-09-2012	51	27	136
16-09-2012	58	21	113
17-09-2012	44	26	127
18-09-2012	30	29	117
19-09-2012	39	23	117
20-09-2012	49	18	107
21-09-2012	31	21	118
22-09-2012	38	31	137
23-09-2012	42	21	106
24-09-2012	37	23	135
25-09-2012	35	24	119
26-09-2012	44	24	101
27-09-2012	37	29	114
28-09-2012	32	31	104
29-09-2012	44	23	124
30-09-2012	32	29	111
01-10-2012	48	16	138
02-10-2012	38	29	138
03-10-2012	43	22	107
04-10-2012	23	29	120
05-10-2012	35	28	121
06-10-2012	49	14	97
07-10-2012	61	30	125
08-10-2012	43	26	151
09-10-2012	50	29	127
10-10-2012	46	27	108
11-10-2012	33	26	128
12-10-2012	31	21	123
13-10-2012	52	43	124
14-10-2012	48	17	100
15-10-2012	52	27	117
16-10-2012	40	31	126
17-10-2012	29	28	115
18-10-2012	47	23	125
19-10-2012	35	27	135
20-10-2012	30	28	128
21-10-2012	37	30	124
22-10-2012	40	20	134
23-10-2012	32	20	106
24-10-2012	35	35	110
25-10-2012	52	33	120
26-10-2012	35	8	95
27-10-2012	32	25	130
28-10-2012	62	32	133
29-10-2012	50	26	139
30-10-2012	30	26	111
31-10-2012	32	16	81
01-11-2012	36	24	97
02-11-2012	50	30	92
03-11-2012	41	19	85
04-11-2012	38	22	98
05-11-2012	45	27	149
06-11-2012	40	22	135
07-11-2012	39	24	121
08-11-2012	50	20	122
09-11-2012	34	24	133
10-11-2012	47	28	145
11-11-2012	60	20	149
12-11-2012	61	38	150
13-11-2012	65	22	125
14-11-2012	62	38	181
15-11-2012	52	32	161
16-11-2012	56	35	136
17-11-2012	46	25	108
18-11-2012	37	25	107
19-11-2012	35	25	110
20-11-2012	38	34	117
21-11-2012	24	21	132
22-11-2012	37	37	130
23-11-2012	41	22	126
24-11-2012	44	26	112
25-11-2012	48	19	98
26-11-2012	33	28	150
27-11-2012	40	14	107
28-11-2012	34	36	109
29-11-2012	35	20	121
30-11-2012	26	12	95
01-12-2012	61	18	110
02-12-2012	37	29	113
03-12-2012	42	12	141
04-12-2012	37	21	147
05-12-2012	23	23	121
06-12-2012	35	21	114
07-12-2012	39	32	113
08-12-2012	37	19	122
09-12-2012	44	25	122
10-12-2012	39	31	138
11-12-2012	36	23	121
12-12-2012	36	34	106
13-12-2012	34	26	107
14-12-2012	39	27	111
15-12-2012	35	23	114
16-12-2012	39	24	119
17-12-2012	42	24	103
18-12-2012	38	19	123
19-12-2012	37	19	138
20-12-2012	41	17	101
21-12-2012	39	18	101
22-12-2012	46	23	102
23-12-2012	37	28	104
24-12-2012	42	36	117
25-12-2012	37	33	119
26-12-2012	60	31	120
27-12-2012	35	24	119
28-12-2012	38	26	126
29-12-2012	29	27	99
30-12-2012	41	27	131
31-12-2012	51	20	150
01-01-2013	45	34	89
02-01-2013	56	37	146
03-01-2013	40	19	132
04-01-2013	34	30	120
05-01-2013	41	40	142
06-01-2013	45	37	125
07-01-2013	39	31	127
08-01-2013	43	30	142
09-01-2013	34	38	113
10-01-2013	23	30	119
11-01-2013	36	34	122
12-01-2013	45	22	122
13-01-2013	59	48	168
14-01-2013	76	43	142
15-01-2013	51	33	152
16-01-2013	40	42	124
17-01-2013	53	41	159
18-01-2013	48	31	158
19-01-2013	38	46	174
20-01-2013	50	28	121
21-01-2013	46	33	147
22-01-2013	50	36	130
23-01-2013	68	34	122
24-01-2013	30	47	154
25-01-2013	46	36	140
26-01-2013	43	28	125
27-01-2013	53	25	106
28-01-2013	39	29	133
29-01-2013	48	24	130
30-01-2013	32	32	138
31-01-2013	43	38	112
01-02-2013	59	37	163
02-02-2013	55	29	132
03-02-2013	56	41	137
04-02-2013	42	30	124
05-02-2013	40	27	118
06-02-2013	45	41	118
07-02-2013	48	28	124
08-02-2013	34	33	140
09-02-2013	35	30	134
10-02-2013	46	38	144
11-02-2013	46	31	130
12-02-2013	51	34	156
13-02-2013	39	9	131
14-02-2013	52	33	141
15-02-2013	34	38	140
16-02-2013	47	24	126
17-02-2013	38	48	167
18-02-2013	40	26	124
19-02-2013	36	42	156
20-02-2013	41	35	111
21-02-2013	37	24	121
22-02-2013	41	31	142
23-02-2013	35	17	130
24-02-2013	52	37	131
25-02-2013	45	41	141
26-02-2013	42	33	135
27-02-2013	33	28	115
28-02-2013	31	25	135
01-03-2013	40	37	149
02-03-2013	33	31	113
03-03-2013	35	28	128
04-03-2013	28	40	139
05-03-2013	48	36	118
06-03-2013	39	28	119
07-03-2013	43	30	108
08-03-2013	33	22	117
09-03-2013	47	34	128
10-03-2013	41	28	131
11-03-2013	51	39	131
12-03-2013	50	30	119
13-03-2013	48	33	130
14-03-2013	35	40	134
15-03-2013	34	32	121
16-03-2013	48	27	111
17-03-2013	51	23	131
18-03-2013	44	36	157
19-03-2013	35	30	128
20-03-2013	31	34	132
21-03-2013	43	38	128
22-03-2013	31	32	127
23-03-2013	33	30	119
24-03-2013	45	31	124
25-03-2013	55	16	116
26-03-2013	48	22	127
27-03-2013	61	31	145
28-03-2013	41	26	118
29-03-2013	53	30	121
30-03-2013	52	40	142
31-03-2013	38	29	115
01-04-2013	45	33	160
02-04-2013	42	35	134
03-04-2013	34	35	159
04-04-2013	39	24	128
05-04-2013	30	39	139
06-04-2013	41	30	102
07-04-2013	56	45	133
08-04-2013	44	34	152
09-04-2013	51	31	108
10-04-2013	49	32	110
11-04-2013	52	34	127
12-04-2013	44	37	134
13-04-2013	39	20	123
14-04-2013	56	30	133
15-04-2013	53	28	137
16-04-2013	39	37	156
17-04-2013	47	32	123
18-04-2013	35	31	94
19-04-2013	34	29	131
20-04-2013	46	35	131
21-04-2013	54	36	129
22-04-2013	51	39	128
23-04-2013	47	29	127
24-04-2013	47	32	160
25-04-2013	52	27	102
26-04-2013	54	23	133
27-04-2013	32	28	120
28-04-2013	53	18	117
29-04-2013	55	27	124
30-04-2013	32	33	109
01-05-2013	47	30	122
02-05-2013	35	28	105
03-05-2013	37	32	111
04-05-2013	34	33	111
05-05-2013	64	27	125
06-05-2013	65	41	145
07-05-2013	42	34	149
08-05-2013	42	25	118
09-05-2013	33	20	107
10-05-2013	46	31	122
11-05-2013	47	22	109
12-05-2013	48	29	126
13-05-2013	58	42	166
14-05-2013	62	27	131
15-05-2013	40	23	143
16-05-2013	54	35	148
17-05-2013	43	40	142
18-05-2013	33	31	140
19-05-2013	53	39	135
20-05-2013	51	48	146
21-05-2013	47	28	103
22-05-2013	58	26	147
23-05-2013	63	32	146
24-05-2013	47	31	156
25-05-2013	38	37	146
26-05-2013	63	31	127
27-05-2013	62	38	141
28-05-2013	34	29	167
29-05-2013	56	33	127
30-05-2013	42	24	128
31-05-2013	40	38	110
01-06-2013	49	37	147
02-06-2013	66	40	133
03-06-2013	38	28	141
04-06-2013	35	23	119
05-06-2013	43	33	129
06-06-2013	40	29	128
07-06-2013	44	27	92
08-06-2013	52	30	128
09-06-2013	45	27	111
10-06-2013	52	34	169
11-06-2013	56	40	128
12-06-2013	68	39	190
13-06-2013	55	29	144
14-06-2013	36	24	139
15-06-2013	51	29	128
16-06-2013	67	30	120
17-06-2013	44	43	130
18-06-2013	40	33	140
19-06-2013	51	32	132
20-06-2013	36	25	99
21-06-2013	37	35	99
22-06-2013	39	27	116
23-06-2013	43	27	147
24-06-2013	51	35	142
25-06-2013	37	32	151
26-06-2013	48	21	91
27-06-2013	54	31	132
28-06-2013	29	38	124
29-06-2013	28	28	135
30-06-2013	50	25	135
01-07-2013	36	39	141
02-07-2013	51	20	121
03-07-2013	54	35	122
04-07-2013	35	18	112
05-07-2013	30	25	100
06-07-2013	40	24	110
07-07-2013	37	31	125
08-07-2013	35	15	119
09-07-2013	33	21	119
10-07-2013	50	33	119
11-07-2013	40	44	155
12-07-2013	48	31	150
13-07-2013	41	30	98
14-07-2013	46	46	153
15-07-2013	39	41	147
16-07-2013	43	19	118
17-07-2013	39	24	113
18-07-2013	33	29	130
19-07-2013	33	31	134
20-07-2013	41	20	113
21-07-2013	41	26	117
22-07-2013	49	25	144
23-07-2013	41	39	125
24-07-2013	39	24	101
25-07-2013	34	31	102
26-07-2013	31	33	119
27-07-2013	22	22	106
28-07-2013	33	25	112
29-07-2013	56	19	125
30-07-2013	34	25	132
31-07-2013	35	17	101
01-08-2013	38	20	108
02-08-2013	33	23	112
03-08-2013	48	22	128
04-08-2013	54	28	134
05-08-2013	40	33	135
06-08-2013	50	40	136
07-08-2013	45	24	121
08-08-2013	42	26	124
09-08-2013	43	26	106
10-08-2013	44	25	114
11-08-2013	50	34	132
12-08-2013	44	30	159
13-08-2013	37	31	128
14-08-2013	38	21	104
15-08-2013	39	28	103
16-08-2013	29	26	96
17-08-2013	42	23	125
18-08-2013	31	33	112
19-08-2013	49	13	122
20-08-2013	53	35	136
21-08-2013	42	27	114
22-08-2013	39	23	111
23-08-2013	40	22	112
24-08-2013	43	30	125
25-08-2013	48	18	101
26-08-2013	41	26	151
27-08-2013	45	32	125
28-08-2013	46	28	121
29-08-2013	35	25	112
30-08-2013	31	31	125
31-08-2013	41	21	117
01-09-2013	51	36	133
02-09-2013	54	33	137
03-09-2013	48	22	96
04-09-2013	44	30	114
05-09-2013	41	33	118
06-09-2013	47	22	113
07-09-2013	44	26	109
08-09-2013	69	30	145
09-09-2013	67	36	167
10-09-2013	52	31	151
11-09-2013	32	17	108
12-09-2013	34	34	135
13-09-2013	31	37	153
14-09-2013	62	28	151
15-09-2013	55	26	141
16-09-2013	59	36	156
17-09-2013	47	46	177
18-09-2013	48	24	136
19-09-2013	36	38	122
20-09-2013	33	20	136
21-09-2013	41	32	123
22-09-2013	46	41	119
23-09-2013	45	37	148
24-09-2013	42	39	137
25-09-2013	30	34	117
26-09-2013	40	35	131
27-09-2013	27	33	120
28-09-2013	40	24	123
29-09-2013	38	29	115
30-09-2013	39	28	106
01-10-2013	47	39	152
02-10-2013	33	26	105
03-10-2013	32	32	88
04-10-2013	43	29	106
05-10-2013	34	19	95
06-10-2013	36	27	121
07-10-2013	49	23	139
08-10-2013	27	36	135
09-10-2013	27	29	131
10-10-2013	40	37	132
11-10-2013	37	31	119
12-10-2013	33	29	104
13-10-2013	42	35	123
14-10-2013	50	25	134
15-10-2013	48	37	144
16-10-2013	49	30	125
17-10-2013	47	37	168
18-10-2013	42	26	112
19-10-2013	36	24	113
20-10-2013	42	33	151
21-10-2013	28	28	107
22-10-2013	33	30	112
23-10-2013	36	20	97
24-10-2013	26	28	137
25-10-2013	27	27	102
26-10-2013	32	32	127
27-10-2013	40	31	105
28-10-2013	34	29	107
29-10-2013	36	33	118
30-10-2013	38	23	109
31-10-2013	48	27	128
01-11-2013	59	45	182
02-11-2013	70	45	145
03-11-2013	69	54	197
04-11-2013	61	49	203
05-11-2013	37	51	144
06-11-2013	32	29	127
07-11-2013	38	21	127
08-11-2013	38	22	125
09-11-2013	30	27	106
10-11-2013	30	20	110
11-11-2013	26	36	133
12-11-2013	28	29	132
13-11-2013	30	38	133
14-11-2013	62	27	134
15-11-2013	37	32	143
16-11-2013	45	31	121
17-11-2013	43	25	116
18-11-2013	42	33	123
19-11-2013	32	24	115
20-11-2013	26	16	118
21-11-2013	28	27	114
22-11-2013	36	31	104
23-11-2013	36	28	100
24-11-2013	34	26	128
25-11-2013	34	35	118
26-11-2013	40	30	128
27-11-2013	29	27	109
28-11-2013	29	27	112
29-11-2013	29	28	104
30-11-2013	30	30	107
01-12-2013	34	32	113
02-12-2013	43	20	106
03-12-2013	37	23	110
04-12-2013	33	35	78
05-12-2013	25	28	86
06-12-2013	39	24	90
07-12-2013	33	23	124
08-12-2013	42	27	105
09-12-2013	40	31	148
10-12-2013	40	34	139
11-12-2013	35	31	145
12-12-2013	37	42	135
13-12-2013	46	31	132
14-12-2013	30	36	125
15-12-2013	43	27	114
16-12-2013	50	23	136
17-12-2013	33	32	146
18-12-2013	34	22	98
19-12-2013	27	32	116
20-12-2013	25	20	117
21-12-2013	31	26	117
22-12-2013	43	24	140
23-12-2013	42	30	127
24-12-2013	37	30	136
25-12-2013	59	23	125
26-12-2013	29	24	133
27-12-2013	37	27	140
28-12-2013	40	25	113
29-12-2013	30	27	123
30-12-2013	24	29	133
31-12-2013	36	47	144
01-01-2014	48	32	98
02-01-2014	45	61	178
03-01-2014	46	38	150
04-01-2014	36	30	144
05-01-2014	54	47	151
06-01-2014	54	38	137
07-01-2014	40	38	124
08-01-2014	29	40	145
09-01-2014	40	32	114
10-01-2014	42	39	129
11-01-2014	53	44	144
12-01-2014	67	52	165
13-01-2014	57	52	169
14-01-2014	61	57	176
15-01-2014	32	44	132
16-01-2014	40	44	153
17-01-2014	64	46	172
18-01-2014	51	37	144
19-01-2014	59	38	159
20-01-2014	46	34	151
21-01-2014	49	53	124
22-01-2014	37	37	123
23-01-2014	40	38	115
24-01-2014	38	39	122
25-01-2014	31	31	120
26-01-2014	40	34	132
27-01-2014	43	56	157
28-01-2014	42	43	121
29-01-2014	38	45	135
30-01-2014	43	39	160
31-01-2014	45	38	141
01-02-2014	50	39	120
02-02-2014	69	50	140
03-02-2014	46	45	174
04-02-2014	36	44	146
05-02-2014	49	50	142
06-02-2014	44	40	143
07-02-2014	39	39	134
08-02-2014	54	49	137
09-02-2014	52	48	166
10-02-2014	61	63	186
11-02-2014	45	52	177
12-02-2014	54	53	151
13-02-2014	41	43	143
14-02-2014	42	54	153
15-02-2014	50	41	140
16-02-2014	38	52	135
17-02-2014	52	49	153
18-02-2014	38	49	147
19-02-2014	42	46	133
20-02-2014	43	38	139
21-02-2014	35	38	132
22-02-2014	40	49	145
23-02-2014	46	47	117
24-02-2014	44	39	153
25-02-2014	49	36	159
26-02-2014	38	33	118
27-02-2014	37	52	165
28-02-2014	48	35	122
01-03-2014	38	32	133
02-03-2014	46	48	156
03-03-2014	64	38	168
04-03-2014	45	52	158
05-03-2014	35	45	131
06-03-2014	49	53	164
07-03-2014	46	44	133
08-03-2014	39	41	137
09-03-2014	44	55	145
10-03-2014	45	61	133
11-03-2014	48	47	139
12-03-2014	56	42	154
13-03-2014	50	51	133
14-03-2014	40	47	134
15-03-2014	47	50	149
16-03-2014	35	40	145
17-03-2014	51	47	157
18-03-2014	33	37	148
19-03-2014	50	45	145
20-03-2014	42	48	151
21-03-2014	42	38	159
22-03-2014	40	46	139
23-03-2014	38	35	130
24-03-2014	51	44	148
25-03-2014	53	40	157
26-03-2014	39	40	124
27-03-2014	46	45	147
28-03-2014	38	43	151
29-03-2014	29	33	129
30-03-2014	40	38	129
31-03-2014	42	39	142
01-04-2014	39	44	142
02-04-2014	30	37	114
03-04-2014	37	42	116
04-04-2014	48	33	137
05-04-2014	49	48	153
06-04-2014	51	36	131
07-04-2014	40	52	150
08-04-2014	41	57	184
09-04-2014	49	42	143
10-04-2014	44	48	138
11-04-2014	29	42	139
12-04-2014	40	46	123
13-04-2014	38	37	148
14-04-2014	42	46	137
15-04-2014	54	68	151
16-04-2014	44	43	134
17-04-2014	45	46	95
18-04-2014	37	40	130
19-04-2014	46	42	121
20-04-2014	41	38	123
21-04-2014	37	56	171
22-04-2014	36	31	122
23-04-2014	33	22	82
24-04-2014	23	16	48
25-04-2014	47	41	114
26-04-2014	59	50	179
27-04-2014	62	58	167
28-04-2014	44	40	166
29-04-2014	29	46	169
30-04-2014	39	45	134
01-05-2014	43	57	182
02-05-2014	54	52	145
03-05-2014	38	50	144
04-05-2014	47	41	130
05-05-2014	53	55	159
06-05-2014	52	44	157
07-05-2014	41	36	144
08-05-2014	38	44	127
09-05-2014	46	38	132
10-05-2014	54	46	150
11-05-2014	49	46	143
12-05-2014	59	48	159
13-05-2014	44	40	138
14-05-2014	39	50	159
15-05-2014	57	38	144
16-05-2014	42	30	104
17-05-2014	40	37	111
18-05-2014	56	52	153
19-05-2014	45	61	174
20-05-2014	46	38	152
21-05-2014	32	36	140
22-05-2014	35	43	132
23-05-2014	34	40	113
24-05-2014	38	44	128
25-05-2014	59	48	130
26-05-2014	54	44	145
27-05-2014	48	52	154
28-05-2014	40	36	147
29-05-2014	32	59	145
30-05-2014	46	35	124
31-05-2014	38	43	140
01-06-2014	72	36	122
02-06-2014	81	49	174
03-06-2014	46	48	174
04-06-2014	50	47	156
05-06-2014	55	50	176
06-06-2014	49	44	149
07-06-2014	38	40	136
08-06-2014	45	46	149
09-06-2014	62	62	183
10-06-2014	49	49	193
11-06-2014	46	56	133
12-06-2014	43	59	168
13-06-2014	41	58	138
14-06-2014	44	53	149
15-06-2014	46	43	169
16-06-2014	58	54	154
17-06-2014	41	65	188
18-06-2014	39	47	143
19-06-2014	38	53	168
20-06-2014	42	41	125
21-06-2014	37	36	133
22-06-2014	43	41	134
23-06-2014	44	49	138
24-06-2014	29	50	145
25-06-2014	42	54	149
26-06-2014	32	44	143
27-06-2014	39	44	112
28-06-2014	31	37	148
29-06-2014	74	41	135
30-06-2014	65	51	146
01-07-2014	50	58	170
02-07-2014	43	57	160
03-07-2014	40	56	154
04-07-2014	37	40	150
05-07-2014	55	34	115
06-07-2014	43	37	135
07-07-2014	51	46	155
08-07-2014	36	40	163
09-07-2014	51	40	133
10-07-2014	33	34	143
11-07-2014	46	47	138
12-07-2014	30	54	151
13-07-2014	46	45	129
14-07-2014	30	56	159
15-07-2014	30	46	144
16-07-2014	39	47	149
17-07-2014	46	44	151
18-07-2014	33	50	149
19-07-2014	38	32	128
20-07-2014	61	50	108
21-07-2014	46	46	139
22-07-2014	39	49	136
23-07-2014	35	45	124
24-07-2014	42	52	143
25-07-2014	35	46	143
26-07-2014	40	54	157
27-07-2014	56	53	152
28-07-2014	36	45	147
29-07-2014	28	49	149
30-07-2014	33	45	145
31-07-2014	38	47	147
01-08-2014	48	55	124
02-08-2014	44	51	137
03-08-2014	55	39	125
04-08-2014	64	43	159
05-08-2014	52	56	162
06-08-2014	38	33	137
07-08-2014	33	42	144
08-08-2014	43	36	138
09-08-2014	34	37	135
10-08-2014	47	61	153
11-08-2014	55	45	147
12-08-2014	44	35	129
13-08-2014	29	56	131
14-08-2014	52	23	132
15-08-2014	50	44	145
16-08-2014	33	51	144
17-08-2014	43	47	128
18-08-2014	66	50	164
19-08-2014	42	47	150
20-08-2014	41	56	153
21-08-2014	33	45	152
22-08-2014	44	52	149
23-08-2014	43	54	156
24-08-2014	50	50	146
25-08-2014	35	40	140
26-08-2014	38	50	142
27-08-2014	39	62	150
28-08-2014	54	50	151
29-08-2014	57	52	146
30-08-2014	44	45	138
31-08-2014	63	54	155
01-09-2014	67	63	194
02-09-2014	39	64	181
03-09-2014	36	53	157
04-09-2014	50	50	178
05-09-2014	29	40	131
06-09-2014	36	52	138
07-09-2014	52	61	147
08-09-2014	65	73	203
09-09-2014	40	51	163
10-09-2014	53	59	127
11-09-2014	36	40	176
12-09-2014	37	48	139
13-09-2014	49	55	189
14-09-2014	65	38	153
15-09-2014	65	56	154
16-09-2014	37	63	146
17-09-2014	43	49	137
18-09-2014	38	33	117
19-09-2014	40	44	116
20-09-2014	31	41	136
21-09-2014	52	23	98
22-09-2014	47	54	131
23-09-2014	45	32	123
24-09-2014	40	44	133
25-09-2014	42	38	126
26-09-2014	42	39	143
27-09-2014	24	31	92
28-09-2014	40	32	100
29-09-2014	49	53	149
30-09-2014	42	45	154
01-10-2014	42	44	150
02-10-2014	38	60	157
03-10-2014	40	52	140
04-10-2014	61	36	131
05-10-2014	43	42	163
06-10-2014	44	42	128
07-10-2014	44	46	142
08-10-2014	29	44	137
09-10-2014	34	44	130
10-10-2014	33	39	132
11-10-2014	31	50	141
12-10-2014	44	39	127
13-10-2014	36	45	137
14-10-2014	38	55	143
15-10-2014	50	46	130
16-10-2014	29	45	120
17-10-2014	43	47	132
18-10-2014	21	45	121
19-10-2014	40	32	124
20-10-2014	38	44	132
21-10-2014	55	54	161
22-10-2014	61	46	126
23-10-2014	57	54	192
24-10-2014	47	63	189
25-10-2014	46	51	134
26-10-2014	44	44	115
27-10-2014	26	33	123
28-10-2014	28	45	110
29-10-2014	31	57	130
30-10-2014	35	33	121
31-10-2014	30	34	116
01-11-2014	37	52	132
02-11-2014	55	49	111
03-11-2014	40	60	150
04-11-2014	29	47	138
05-11-2014	29	42	135
06-11-2014	36	37	157
07-11-2014	41	41	127
08-11-2014	29	39	123
09-11-2014	40	38	120
10-11-2014	62	41	137
11-11-2014	38	46	119
12-11-2014	28	41	131
13-11-2014	34	51	134
14-11-2014	22	56	135
15-11-2014	32	46	120
16-11-2014	34	34	108
17-11-2014	37	40	135
18-11-2014	39	58	145
19-11-2014	44	42	137
20-11-2014	37	40	113
21-11-2014	36	32	116
22-11-2014	30	46	131
23-11-2014	42	44	110
24-11-2014	45	44	137
25-11-2014	26	32	110
26-11-2014	32	55	146
27-11-2014	39	40	118
28-11-2014	34	52	129
29-11-2014	16	39	108
30-11-2014	36	28	99
01-12-2014	58	54	177
02-12-2014	34	56	136
03-12-2014	25	38	100
04-12-2014	32	40	113
05-12-2014	44	41	112
06-12-2014	36	41	110
07-12-2014	46	54	146
08-12-2014	50	57	156
09-12-2014	38	48	158
10-12-2014	45	50	132
11-12-2014	38	50	141
12-12-2014	46	48	137
13-12-2014	29	52	132
14-12-2014	39	46	108
15-12-2014	46	57	150
16-12-2014	31	51	137
17-12-2014	27	69	172
18-12-2014	23	39	116
19-12-2014	32	39	117
20-12-2014	38	38	99
21-12-2014	33	38	115
22-12-2014	40	47	144
23-12-2014	24	50	149
24-12-2014	30	31	121
25-12-2014	35	47	156
26-12-2014	37	43	134
27-12-2014	42	35	139
28-12-2014	32	46	137
29-12-2014	57	62	150
30-12-2014	32	40	126
31-12-2014	47	44	140
01-01-2015	47	45	130
02-01-2015	55	62	171
03-01-2015	32	54	167
04-01-2015	35	45	143
05-01-2015	38	57	128
06-01-2015	42	64	166
07-01-2015	49	72	183
08-01-2015	39	57	129
09-01-2015	38	65	160
10-01-2015	47	56	146
11-01-2015	41	49	162
12-01-2015	57	68	189
13-01-2015	58	62	159
14-01-2015	52	64	180
15-01-2015	55	74	186
16-01-2015	46	72	156
17-01-2015	58	58	138
18-01-2015	62	65	146
19-01-2015	44	85	185
20-01-2015	44	62	173
21-01-2015	29	51	151
22-01-2015	32	62	126
23-01-2015	49	54	142
24-01-2015	61	52	163
25-01-2015	49	81	187
26-01-2015	64	54	149
27-01-2015	34	57	162
28-01-2015	40	58	155
29-01-2015	39	51	142
30-01-2015	32	54	140
31-01-2015	33	43	154
01-02-2015	46	66	168
02-02-2015	58	61	136
03-02-2015	55	57	160
04-02-2015	33	54	159
05-02-2015	61	64	170
06-02-2015	39	60	162
07-02-2015	43	75	183
08-02-2015	43	66	170
09-02-2015	79	78	199
10-02-2015	38	79	187
11-02-2015	36	56	168
12-02-2015	44	49	142
13-02-2015	27	60	120
14-02-2015	39	57	139
15-02-2015	50	58	142
16-02-2015	49	61	170
17-02-2015	34	61	168
18-02-2015	38	69	188
19-02-2015	46	81	182
20-02-2015	38	62	152
21-02-2015	41	51	137
22-02-2015	67	67	204
23-02-2015	64	84	210
24-02-2015	45	78	175
25-02-2015	37	49	141
26-02-2015	41	59	177
27-02-2015	29	54	125
28-02-2015	35	42	126
01-03-2015	55	61	152
02-03-2015	43	61	169
03-03-2015	49	74	165
04-03-2015	67	68	186
05-03-2015	59	53	141
06-03-2015	39	69	175
07-03-2015	55	52	141
08-03-2015	48	70	166
09-03-2015	64	56	147
10-03-2015	33	61	173
11-03-2015	48	64	149
12-03-2015	40	77	159
13-03-2015	33	56	142
14-03-2015	51	57	134
15-03-2015	40	58	144
16-03-2015	54	55	155
17-03-2015	48	59	142
18-03-2015	33	49	142
19-03-2015	33	50	125
20-03-2015	37	48	140
21-03-2015	50	54	137
22-03-2015	60	58	168
23-03-2015	53	72	160
24-03-2015	40	68	173
25-03-2015	35	66	145
26-03-2015	32	47	147
27-03-2015	38	56	132
28-03-2015	46	64	134
29-03-2015	39	64	139
30-03-2015	51	62	130
31-03-2015	51	49	141
01-04-2015	46	64	135
02-04-2015	38	60	142
03-04-2015	44	58	136
04-04-2015	47	80	165
05-04-2015	52	59	157
06-04-2015	49	58	142
07-04-2015	52	64	163
08-04-2015	47	78	172
09-04-2015	48	63	142
10-04-2015	57	63	143
11-04-2015	45	52	158
12-04-2015	49	64	161
13-04-2015	49	71	172
14-04-2015	56	58	107
15-04-2015	41	57	134
16-04-2015	46	60	158
17-04-2015	59	35	117
18-04-2015	33	60	160
19-04-2015	48	44	132
20-04-2015	51	56	145
21-04-2015	62	57	141
22-04-2015	46	59	132
23-04-2015	41	57	143
24-04-2015	44	68	147
25-04-2015	45	42	120
26-04-2015	54	64	135
27-04-2015	51	55	128
28-04-2015	51	57	137
29-04-2015	37	63	134
30-04-2015	36	45	122
01-05-2015	72	60	157
02-05-2015	51	72	143
03-05-2015	60	55	167
04-05-2015	56	60	179
05-05-2015	54	57	145
06-05-2015	41	50	157
07-05-2015	49	46	138
08-05-2015	36	54	135
09-05-2015	47	61	145
10-05-2015	51	52	144
11-05-2015	48	61	157
12-05-2015	43	69	155
13-05-2015	35	59	153
14-05-2015	45	50	137
15-05-2015	49	49	129
16-05-2015	45	52	149
17-05-2015	30	48	134
18-05-2015	50	66	136
19-05-2015	45	51	128
20-05-2015	66	66	158
21-05-2015	48	75	186
22-05-2015	51	62	140
23-05-2015	43	52	119
24-05-2015	57	64	159
25-05-2015	63	57	159
26-05-2015	51	70	161
27-05-2015	51	58	143
28-05-2015	47	63	150
29-05-2015	64	70	182
30-05-2015	60	53	137
31-05-2015	46	40	135
01-06-2015	61	88	184
02-06-2015	46	65	159
03-06-2015	50	58	164
04-06-2015	50	56	148
05-06-2015	44	59	146
06-06-2015	45	71	121
07-06-2015	70	64	162
08-06-2015	60	64	198
09-06-2015	43	69	161
10-06-2015	49	56	147
11-06-2015	48	58	148
12-06-2015	49	45	154
13-06-2015	54	75	180
14-06-2015	52	62	153
15-06-2015	59	54	172
16-06-2015	44	53	152
17-06-2015	35	51	130
18-06-2015	49	51	122
19-06-2015	41	54	149
20-06-2015	46	55	147
21-06-2015	46	57	137
22-06-2015	44	61	148
[truncated: 2,292 more rows]
