# Supplementary material for: Relationship between mobility and road traffic injuries during COVID-19 pandemic—The role of attendant factors
Source: PLoS One. 2022 May 20;17(5):e0268190. doi: 10.1371/journal.pone.0268190 (PMC9122230; doi:10.1371/journal.pone.0268190)
Supplement: S2 Data — (CSV) [file pone.0268190.s002.csv]

DATE	RTD	RTI (Grievous)	RTI (Minor)
01-01-2010	2	1	0
02-01-2010	0	0	0
03-01-2010	0	0	0
04-01-2010	0	0	1
05-01-2010	0	0	0
06-01-2010	0	0	0
07-01-2010	0	0	0
08-01-2010	0	0	0
09-01-2010	0	0	0
10-01-2010	0	0	0
11-01-2010	0	0	0
12-01-2010	0	0	0
13-01-2010	0	1	0
14-01-2010	2	0	1
15-01-2010	0	0	0
16-01-2010	1	0	0
17-01-2010	0	0	0
18-01-2010	0	0	0
19-01-2010	0	0	0
20-01-2010	1	0	0
21-01-2010	0	2	1
22-01-2010	0	0	0
23-01-2010	0	0	1
24-01-2010	1	0	0
25-01-2010	0	0	1
26-01-2010	1	0	0
27-01-2010	0	0	0
28-01-2010	0	1	0
29-01-2010	0	0	0
30-01-2010	2	0	0
31-01-2010	0	0	1
01-02-2010	1	0	1
02-02-2010	0	0	0
03-02-2010	0	0	0
04-02-2010	1	0	0
05-02-2010	1	0	0
06-02-2010	1	0	0
07-02-2010	1	0	0
08-02-2010	1	0	0
09-02-2010	2	0	0
10-02-2010	1	1	0
11-02-2010	0	0	0
12-02-2010	1	0	0
13-02-2010	0	0	0
14-02-2010	0	0	0
15-02-2010	0	0	1
16-02-2010	0	0	0
17-02-2010	0	0	0
18-02-2010	0	0	0
19-02-2010	2	0	0
20-02-2010	1	0	0
21-02-2010	0	0	0
22-02-2010	0	0	0
23-02-2010	0	0	0
24-02-2010	0	0	0
25-02-2010	0	0	0
26-02-2010	1	0	1
27-02-2010	0	0	0
28-02-2010	0	0	0
01-03-2010	0	0	0
02-03-2010	1	0	0
03-03-2010	0	0	0
04-03-2010	0	0	0
05-03-2010	0	0	0
06-03-2010	0	0	0
07-03-2010	0	0	0
08-03-2010	1	0	0
09-03-2010	1	0	1
10-03-2010	1	0	0
11-03-2010	0	0	0
12-03-2010	0	0	0
13-03-2010	0	0	0
14-03-2010	0	0	0
15-03-2010	0	0	0
16-03-2010	1	1	1
17-03-2010	0	0	0
18-03-2010	0	1	1
19-03-2010	1	0	0
20-03-2010	0	0	1
21-03-2010	0	0	0
22-03-2010	0	0	0
23-03-2010	0	1	1
24-03-2010	3	0	0
25-03-2010	1	0	0
26-03-2010	2	1	1
27-03-2010	1	0	0
28-03-2010	0	0	0
29-03-2010	0	0	0
30-03-2010	1	0	1
31-03-2010	0	0	0
01-04-2010	0	0	0
02-04-2010	0	0	0
03-04-2010	1	0	0
04-04-2010	1	0	0
05-04-2010	0	0	1
06-04-2010	0	0	0
07-04-2010	0	0	0
08-04-2010	0	0	0
09-04-2010	0	0	0
10-04-2010	1	0	0
11-04-2010	0	0	0
12-04-2010	1	0	0
13-04-2010	0	0	0
14-04-2010	0	0	0
15-04-2010	0	0	0
16-04-2010	0	0	0
17-04-2010	0	0	0
18-04-2010	0	0	0
19-04-2010	1	0	0
20-04-2010	2	0	1
21-04-2010	0	0	0
22-04-2010	0	1	0
23-04-2010	0	0	0
24-04-2010	0	0	0
25-04-2010	1	0	0
26-04-2010	0	0	0
27-04-2010	1	2	1
28-04-2010	2	0	0
29-04-2010	0	0	1
30-04-2010	1	0	1
01-05-2010	1	0	0
02-05-2010	0	0	1
03-05-2010	1	0	0
04-05-2010	0	0	0
05-05-2010	0	0	0
06-05-2010	0	0	0
07-05-2010	0	0	0
08-05-2010	2	0	0
09-05-2010	2	0	0
10-05-2010	0	0	0
11-05-2010	0	0	0
12-05-2010	0	0	0
13-05-2010	0	0	0
14-05-2010	1	1	1
15-05-2010	0	0	0
16-05-2010	0	0	1
17-05-2010	1	0	0
18-05-2010	0	0	0
19-05-2010	0	0	0
20-05-2010	0	0	0
21-05-2010	1	0	0
22-05-2010	0	1	0
23-05-2010	0	1	1
24-05-2010	0	0	0
25-05-2010	0	0	0
26-05-2010	0	0	0
27-05-2010	1	0	0
28-05-2010	0	0	0
29-05-2010	0	0	0
30-05-2010	0	0	0
31-05-2010	0	0	0
01-06-2010	1	0	0
02-06-2010	0	0	0
03-06-2010	0	0	0
04-06-2010	1	2	0
05-06-2010	0	1	0
06-06-2010	0	0	0
07-06-2010	0	0	0
08-06-2010	0	0	1
09-06-2010	0	0	0
10-06-2010	0	0	0
11-06-2010	0	0	0
12-06-2010	0	0	0
13-06-2010	1	0	0
14-06-2010	0	0	0
15-06-2010	0	0	1
16-06-2010	3	0	0
17-06-2010	0	0	0
18-06-2010	1	0	0
19-06-2010	0	0	0
20-06-2010	0	1	0
21-06-2010	0	1	1
22-06-2010	0	0	0
23-06-2010	0	0	0
24-06-2010	0	0	0
25-06-2010	1	0	0
26-06-2010	0	0	0
27-06-2010	1	0	0
28-06-2010	0	0	0
29-06-2010	0	0	0
30-06-2010	0	0	0
01-07-2010	1	0	0
02-07-2010	0	1	1
03-07-2010	0	0	0
04-07-2010	0	0	0
05-07-2010	0	0	0
06-07-2010	0	0	1
07-07-2010	0	0	0
08-07-2010	0	0	0
09-07-2010	0	0	1
10-07-2010	1	0	0
11-07-2010	0	0	0
12-07-2010	0	1	0
13-07-2010	0	0	0
14-07-2010	0	0	1
15-07-2010	0	0	1
16-07-2010	0	0	0
17-07-2010	0	0	0
18-07-2010	0	1	0
19-07-2010	0	0	1
20-07-2010	0	0	0
21-07-2010	0	0	0
22-07-2010	0	0	0
23-07-2010	0	0	0
24-07-2010	0	0	0
25-07-2010	0	0	0
26-07-2010	1	0	0
27-07-2010	0	0	0
28-07-2010	0	0	0
29-07-2010	1	0	0
30-07-2010	0	0	0
31-07-2010	1	0	2
01-08-2010	0	0	0
02-08-2010	1	0	0
03-08-2010	0	0	0
04-08-2010	0	0	0
05-08-2010	0	0	0
06-08-2010	0	0	0
07-08-2010	2	0	0
08-08-2010	0	0	0
09-08-2010	1	0	0
10-08-2010	0	0	0
11-08-2010	0	0	0
12-08-2010	0	0	1
13-08-2010	0	0	0
14-08-2010	0	0	1
15-08-2010	0	0	0
16-08-2010	0	0	0
17-08-2010	0	1	0
18-08-2010	0	0	0
19-08-2010	0	0	0
20-08-2010	0	0	0
21-08-2010	0	0	0
22-08-2010	0	0	0
23-08-2010	0	0	0
24-08-2010	0	0	0
25-08-2010	0	0	0
26-08-2010	0	0	0
27-08-2010	0	0	0
28-08-2010	0	0	0
29-08-2010	0	0	0
30-08-2010	0	0	0
31-08-2010	0	1	0
01-09-2010	1	1	1
02-09-2010	1	0	0
03-09-2010	0	0	0
04-09-2010	2	0	1
05-09-2010	0	0	0
06-09-2010	0	0	0
07-09-2010	0	0	0
08-09-2010	0	0	0
09-09-2010	0	0	0
10-09-2010	0	0	0
11-09-2010	0	0	0
12-09-2010	0	0	0
13-09-2010	0	0	1
14-09-2010	0	0	0
15-09-2010	0	0	1
16-09-2010	0	0	0
17-09-2010	0	0	0
18-09-2010	2	0	0
19-09-2010	1	0	0
20-09-2010	0	0	0
21-09-2010	0	0	0
22-09-2010	0	0	0
23-09-2010	0	1	0
24-09-2010	1	0	0
25-09-2010	0	0	0
26-09-2010	0	0	0
27-09-2010	0	0	0
28-09-2010	1	0	0
29-09-2010	0	0	0
30-09-2010	1	0	0
01-10-2010	0	0	0
02-10-2010	0	0	0
03-10-2010	0	0	0
04-10-2010	0	0	0
05-10-2010	0	0	0
06-10-2010	0	0	0
07-10-2010	0	0	0
08-10-2010	0	0	0
09-10-2010	0	0	0
10-10-2010	0	0	1
11-10-2010	0	0	0
12-10-2010	0	0	0
13-10-2010	0	0	0
14-10-2010	0	0	0
15-10-2010	1	0	0
16-10-2010	0	0	0
17-10-2010	0	0	0
18-10-2010	1	0	0
19-10-2010	1	0	1
20-10-2010	0	0	0
21-10-2010	0	1	0
22-10-2010	0	0	0
23-10-2010	1	0	0
24-10-2010	2	0	0
25-10-2010	0	0	0
26-10-2010	0	0	0
27-10-2010	0	0	0
28-10-2010	0	0	0
29-10-2010	0	1	0
30-10-2010	0	0	0
31-10-2010	0	0	0
01-11-2010	2	1	0
02-11-2010	0	0	0
03-11-2010	0	0	1
04-11-2010	1	0	0
05-11-2010	1	0	1
06-11-2010	0	0	0
07-11-2010	2	0	1
08-11-2010	1	0	0
09-11-2010	2	0	0
10-11-2010	0	0	0
11-11-2010	0	0	0
12-11-2010	0	0	0
13-11-2010	0	0	2
14-11-2010	1	0	0
15-11-2010	0	0	0
16-11-2010	0	0	0
17-11-2010	0	0	0
18-11-2010	0	1	0
19-11-2010	0	0	0
20-11-2010	0	0	1
21-11-2010	0	0	0
22-11-2010	1	0	0
23-11-2010	0	0	0
24-11-2010	0	0	0
25-11-2010	0	0	0
26-11-2010	0	1	2
27-11-2010	0	0	0
28-11-2010	0	0	0
29-11-2010	0	0	0
30-11-2010	0	1	0
01-12-2010	0	0	0
02-12-2010	0	0	0
03-12-2010	0	0	0
04-12-2010	1	0	0
05-12-2010	0	0	0
06-12-2010	1	0	0
07-12-2010	0	1	0
08-12-2010	1	1	0
09-12-2010	0	0	0
10-12-2010	0	0	0
11-12-2010	0	0	0
12-12-2010	1	0	0
13-12-2010	0	0	0
14-12-2010	0	0	0
15-12-2010	1	0	0
16-12-2010	0	0	0
17-12-2010	0	0	0
18-12-2010	2	0	0
19-12-2010	0	0	0
20-12-2010	0	0	0
21-12-2010	0	0	0
22-12-2010	0	1	1
23-12-2010	0	0	1
24-12-2010	0	0	0
25-12-2010	0	1	0
26-12-2010	0	0	0
27-12-2010	0	0	0
28-12-2010	2	0	1
29-12-2010	0	0	0
30-12-2010	0	0	0
31-12-2010	0	0	0
01-01-2011	1	0	10
02-01-2011	1	4	17
03-01-2011	2	2	12
04-01-2011	2	2	10
05-01-2011	0	2	11
06-01-2011	2	1	11
07-01-2011	1	3	11
08-01-2011	2	3	13
09-01-2011	1	3	9
10-01-2011	2	0	4
11-01-2011	2	2	8
12-01-2011	2	1	11
13-01-2011	1	3	11
14-01-2011	4	3	6
15-01-2011	1	1	3
16-01-2011	2	2	9
17-01-2011	1	2	5
18-01-2011	2	1	5
19-01-2011	3	5	8
20-01-2011	1	2	3
21-01-2011	1	2	9
22-01-2011	0	3	7
23-01-2011	1	2	7
24-01-2011	0	4	15
25-01-2011	2	2	19
26-01-2011	0	3	7
27-01-2011	1	1	8
28-01-2011	0	2	11
29-01-2011	1	3	7
30-01-2011	1	0	8
31-01-2011	0	1	4
01-02-2011	3	2	5
02-02-2011	0	3	11
03-02-2011	0	2	10
04-02-2011	1	2	13
05-02-2011	0	3	5
06-02-2011	1	0	9
07-02-2011	0	3	7
08-02-2011	0	2	12
09-02-2011	0	3	10
10-02-2011	0	3	6
11-02-2011	1	3	11
12-02-2011	1	2	11
13-02-2011	2	0	10
14-02-2011	0	0	9
15-02-2011	1	5	10
16-02-2011	0	1	8
17-02-2011	1	1	8
18-02-2011	3	0	12
19-02-2011	4	4	13
20-02-2011	0	1	15
21-02-2011	2	1	11
22-02-2011	0	2	3
23-02-2011	1	1	9
24-02-2011	0	0	11
25-02-2011	1	3	8
26-02-2011	1	2	7
27-02-2011	0	0	9
28-02-2011	1	4	7
01-03-2011	0	2	11
02-03-2011	1	1	4
03-03-2011	3	0	4
04-03-2011	1	0	8
05-03-2011	1	0	10
06-03-2011	1	1	10
07-03-2011	1	4	18
08-03-2011	0	0	10
09-03-2011	1	2	12
10-03-2011	2	2	9
11-03-2011	4	1	7
12-03-2011	0	0	11
13-03-2011	1	6	12
14-03-2011	0	4	9
15-03-2011	0	1	11
16-03-2011	0	3	7
17-03-2011	0	2	6
18-03-2011	2	3	11
19-03-2011	3	2	10
20-03-2011	0	1	14
21-03-2011	3	1	10
22-03-2011	0	1	7
23-03-2011	2	1	14
24-03-2011	1	0	13
25-03-2011	2	2	10
26-03-2011	2	2	8
27-03-2011	2	4	13
28-03-2011	2	3	13
29-03-2011	0	0	6
30-03-2011	2	2	7
31-03-2011	0	0	10
01-04-2011	2	1	10
02-04-2011	0	2	13
03-04-2011	0	2	12
04-04-2011	1	1	10
05-04-2011	0	2	12
06-04-2011	0	1	12
07-04-2011	0	1	4
08-04-2011	2	1	13
09-04-2011	0	4	11
10-04-2011	0	4	12
11-04-2011	0	2	11
12-04-2011	0	0	6
13-04-2011	0	0	9
14-04-2011	0	2	9
15-04-2011	0	0	7
16-04-2011	2	4	8
17-04-2011	3	2	10
18-04-2011	2	3	12
19-04-2011	2	2	11
20-04-2011	1	1	9
21-04-2011	0	2	19
22-04-2011	4	3	15
23-04-2011	0	1	6
24-04-2011	0	1	11
25-04-2011	2	1	5
26-04-2011	2	1	10
27-04-2011	0	2	13
28-04-2011	1	2	11
29-04-2011	2	2	16
30-04-2011	1	2	9
01-05-2011	2	1	15
02-05-2011	1	1	13
03-05-2011	3	1	9
04-05-2011	3	1	9
05-05-2011	1	1	13
06-05-2011	2	0	14
07-05-2011	1	0	12
08-05-2011	2	1	14
09-05-2011	2	0	8
10-05-2011	1	1	13
11-05-2011	1	0	5
12-05-2011	0	0	13
13-05-2011	1	0	9
14-05-2011	1	2	12
15-05-2011	1	0	7
16-05-2011	0	1	8
17-05-2011	1	2	9
18-05-2011	1	2	9
19-05-2011	0	0	7
20-05-2011	3	0	10
21-05-2011	0	1	8
22-05-2011	0	0	7
23-05-2011	2	3	15
24-05-2011	0	1	12
25-05-2011	0	0	7
26-05-2011	1	1	5
27-05-2011	1	1	3
28-05-2011	1	1	7
29-05-2011	0	2	13
30-05-2011	2	2	9
31-05-2011	0	2	11
01-06-2011	2	3	12
02-06-2011	5	1	6
03-06-2011	1	6	15
04-06-2011	1	1	6
05-06-2011	2	0	11
06-06-2011	1	1	10
07-06-2011	1	1	3
08-06-2011	0	0	9
09-06-2011	2	0	8
10-06-2011	1	2	9
11-06-2011	2	2	11
12-06-2011	3	1	12
13-06-2011	1	4	14
14-06-2011	0	1	8
15-06-2011	3	1	5
16-06-2011	0	3	8
17-06-2011	1	2	12
18-06-2011	1	0	6
19-06-2011	3	1	8
20-06-2011	0	2	9
21-06-2011	0	2	4
22-06-2011	1	2	9
23-06-2011	1	1	9
24-06-2011	0	0	6
25-06-2011	3	2	7
26-06-2011	2	1	9
27-06-2011	0	2	6
28-06-2011	1	2	3
29-06-2011	1	0	7
30-06-2011	2	3	9
01-07-2011	2	2	11
02-07-2011	1	2	9
03-07-2011	2	1	4
04-07-2011	0	4	11
05-07-2011	0	0	12
06-07-2011	0	2	6
07-07-2011	3	2	7
08-07-2011	2	0	9
09-07-2011	0	5	10
10-07-2011	3	0	8
11-07-2011	1	2	12
12-07-2011	2	3	8
13-07-2011	1	4	7
14-07-2011	1	2	9
15-07-2011	0	1	4
16-07-2011	1	1	9
17-07-2011	1	2	12
18-07-2011	2	2	12
19-07-2011	0	0	2
20-07-2011	0	3	5
21-07-2011	2	2	5
22-07-2011	0	0	5
23-07-2011	3	3	9
24-07-2011	3	2	10
25-07-2011	0	0	6
26-07-2011	1	1	9
27-07-2011	1	1	9
28-07-2011	2	0	9
29-07-2011	0	0	7
30-07-2011	1	0	7
31-07-2011	2	3	9
01-08-2011	1	0	7
02-08-2011	0	2	7
03-08-2011	1	1	8
04-08-2011	0	1	2
05-08-2011	0	4	10
06-08-2011	1	1	10
07-08-2011	0	4	10
08-08-2011	2	1	6
09-08-2011	2	2	13
10-08-2011	0	1	2
11-08-2011	3	2	8
12-08-2011	3	1	8
13-08-2011	0	3	12
14-08-2011	0	3	10
15-08-2011	0	0	12
16-08-2011	0	0	7
17-08-2011	1	3	11
18-08-2011	1	0	6
19-08-2011	2	0	5
20-08-2011	0	2	7
21-08-2011	1	2	11
22-08-2011	2	3	5
23-08-2011	0	2	9
24-08-2011	1	1	6
25-08-2011	0	1	9
26-08-2011	0	2	7
27-08-2011	0	1	10
28-08-2011	0	1	8
29-08-2011	0	3	8
30-08-2011	0	0	3
31-08-2011	0	0	8
01-09-2011	1	1	1
02-09-2011	3	1	4
03-09-2011	0	2	7
04-09-2011	1	1	8
05-09-2011	1	5	7
06-09-2011	1	1	9
07-09-2011	2	1	9
08-09-2011	2	1	9
09-09-2011	0	2	11
10-09-2011	1	4	11
11-09-2011	1	1	11
12-09-2011	1	0	12
13-09-2011	2	2	7
14-09-2011	4	1	4
15-09-2011	0	0	10
16-09-2011	5	1	12
17-09-2011	1	1	5
18-09-2011	3	2	14
19-09-2011	1	3	5
20-09-2011	1	0	4
21-09-2011	2	2	9
22-09-2011	0	1	11
23-09-2011	0	2	8
24-09-2011	1	0	11
25-09-2011	0	4	6
26-09-2011	0	2	7
27-09-2011	1	1	11
28-09-2011	1	3	11
29-09-2011	2	1	11
30-09-2011	1	0	9
01-10-2011	2	0	6
02-10-2011	2	0	9
03-10-2011	2	6	15
04-10-2011	2	1	10
05-10-2011	5	1	9
06-10-2011	1	2	11
07-10-2011	2	1	11
08-10-2011	0	1	11
09-10-2011	1	1	6
10-10-2011	0	0	10
11-10-2011	1	1	4
12-10-2011	0	1	7
13-10-2011	0	1	8
14-10-2011	2	1	9
15-10-2011	1	1	15
16-10-2011	0	0	4
17-10-2011	0	0	7
18-10-2011	1	2	9
19-10-2011	1	3	12
20-10-2011	1	2	5
21-10-2011	1	0	14
22-10-2011	2	3	8
23-10-2011	1	1	8
24-10-2011	1	0	6
25-10-2011	1	2	7
26-10-2011	0	2	10
27-10-2011	2	2	9
28-10-2011	1	0	5
29-10-2011	1	2	8
30-10-2011	1	0	3
31-10-2011	1	1	2
01-11-2011	2	1	5
02-11-2011	0	0	4
03-11-2011	0	2	4
04-11-2011	0	1	6
05-11-2011	0	1	8
06-11-2011	1	0	7
07-11-2011	1	2	6
08-11-2011	0	2	11
09-11-2011	2	1	9
10-11-2011	1	1	11
11-11-2011	0	4	7
12-11-2011	1	1	12
13-11-2011	1	2	8
14-11-2011	2	0	7
15-11-2011	0	2	11
16-11-2011	1	0	5
17-11-2011	1	0	8
18-11-2011	2	1	7
19-11-2011	0	0	7
20-11-2011	1	0	5
21-11-2011	0	0	11
22-11-2011	0	0	11
23-11-2011	6	1	9
24-11-2011	0	0	9
25-11-2011	0	0	9
26-11-2011	0	1	6
27-11-2011	0	0	4
28-11-2011	0	1	4
29-11-2011	2	1	5
30-11-2011	1	0	3
01-12-2011	1	0	9
02-12-2011	0	1	5
03-12-2011	1	0	7
04-12-2011	1	2	9
05-12-2011	1	1	5
06-12-2011	3	1	6
07-12-2011	2	0	6
08-12-2011	0	1	14
09-12-2011	0	0	4
10-12-2011	0	0	7
11-12-2011	0	1	9
12-12-2011	0	3	12
13-12-2011	0	2	5
14-12-2011	0	0	5
15-12-2011	1	1	7
16-12-2011	0	0	4
17-12-2011	2	1	9
18-12-2011	0	0	2
19-12-2011	3	1	8
20-12-2011	1	1	7
21-12-2011	0	2	5
22-12-2011	0	0	10
23-12-2011	1	1	5
24-12-2011	2	0	5
25-12-2011	0	1	9
26-12-2011	2	0	5
27-12-2011	0	0	6
28-12-2011	0	0	5
29-12-2011	2	0	4
30-12-2011	1	1	0
31-12-2011	0	0	4
01-01-2012	6	2	12
02-01-2012	3	2	6
03-01-2012	0	1	12
04-01-2012	3	4	9
05-01-2012	1	4	10
06-01-2012	1	4	1
07-01-2012	2	4	14
08-01-2012	1	1	17
09-01-2012	1	3	11
10-01-2012	3	5	10
11-01-2012	0	3	12
12-01-2012	1	4	11
13-01-2012	2	2	11
14-01-2012	1	0	11
15-01-2012	4	3	15
16-01-2012	1	2	6
17-01-2012	1	4	7
18-01-2012	3	3	8
19-01-2012	0	2	7
20-01-2012	1	2	6
21-01-2012	1	1	9
22-01-2012	2	2	11
23-01-2012	0	5	9
24-01-2012	2	5	11
25-01-2012	1	2	14
26-01-2012	1	2	7
27-01-2012	0	2	14
28-01-2012	1	3	18
29-01-2012	0	4	8
30-01-2012	0	3	12
31-01-2012	3	1	14
01-02-2012	2	2	7
02-02-2012	0	2	8
03-02-2012	1	3	12
04-02-2012	0	0	6
05-02-2012	1	2	12
06-02-2012	0	1	9
07-02-2012	5	3	14
08-02-2012	2	2	13
09-02-2012	1	0	8
10-02-2012	0	1	17
11-02-2012	1	6	11
12-02-2012	1	2	18
13-02-2012	1	1	11
14-02-2012	0	0	17
15-02-2012	0	2	8
16-02-2012	2	4	9
17-02-2012	1	2	14
18-02-2012	1	1	8
19-02-2012	1	3	8
20-02-2012	1	2	6
21-02-2012	0	0	10
22-02-2012	1	4	17
23-02-2012	3	1	12
24-02-2012	2	2	8
25-02-2012	3	2	8
26-02-2012	0	5	11
27-02-2012	2	2	10
28-02-2012	1	1	13
29-02-2012	1	2	6
01-03-2012	2	1	9
02-03-2012	1	3	11
03-03-2012	2	3	6
04-03-2012	3	4	14
05-03-2012	1	1	7
06-03-2012	0	3	10
07-03-2012	0	1	8
08-03-2012	5	5	5
09-03-2012	2	4	13
10-03-2012	0	4	10
11-03-2012	1	2	7
12-03-2012	1	0	11
13-03-2012	5	2	9
14-03-2012	2	4	8
15-03-2012	1	3	19
16-03-2012	1	1	12
17-03-2012	1	3	10
18-03-2012	0	0	10
19-03-2012	1	0	8
20-03-2012	1	4	9
21-03-2012	1	3	6
22-03-2012	1	2	13
23-03-2012	2	0	11
24-03-2012	1	2	10
25-03-2012	3	4	12
26-03-2012	3	0	7
27-03-2012	0	1	11
28-03-2012	3	3	9
29-03-2012	1	4	8
30-03-2012	1	1	11
31-03-2012	2	3	12
01-04-2012	4	3	10
02-04-2012	3	1	13
03-04-2012	0	5	9
04-04-2012	0	4	9
05-04-2012	1	1	6
06-04-2012	2	5	15
07-04-2012	2	5	11
08-04-2012	0	1	10
09-04-2012	1	4	9
10-04-2012	2	6	15
11-04-2012	6	4	7
12-04-2012	1	2	14
13-04-2012	0	3	13
14-04-2012	3	2	10
15-04-2012	3	3	11
16-04-2012	4	4	15
17-04-2012	2	2	10
18-04-2012	1	0	8
19-04-2012	1	3	10
20-04-2012	3	6	14
21-04-2012	2	2	12
22-04-2012	0	5	17
23-04-2012	1	1	9
24-04-2012	1	3	3
25-04-2012	1	2	11
26-04-2012	3	1	14
27-04-2012	2	3	16
28-04-2012	2	0	14
29-04-2012	2	1	11
30-04-2012	0	2	9
01-05-2012	1	1	10
02-05-2012	1	2	6
03-05-2012	1	2	8
04-05-2012	4	1	11
05-05-2012	2	2	14
06-05-2012	2	2	11
07-05-2012	2	2	4
08-05-2012	2	1	13
09-05-2012	1	3	8
10-05-2012	3	3	11
11-05-2012	1	3	9
12-05-2012	1	2	8
13-05-2012	1	2	8
14-05-2012	0	4	7
15-05-2012	2	2	8
16-05-2012	3	0	15
17-05-2012	2	3	9
18-05-2012	1	2	8
19-05-2012	0	1	5
20-05-2012	3	0	13
21-05-2012	0	1	13
22-05-2012	0	1	9
23-05-2012	1	1	11
24-05-2012	1	0	5
25-05-2012	1	2	4
26-05-2012	1	1	6
27-05-2012	3	3	17
28-05-2012	0	1	3
29-05-2012	4	4	3
30-05-2012	2	2	11
31-05-2012	3	4	9
01-06-2012	3	2	13
02-06-2012	3	1	9
03-06-2012	0	4	10
04-06-2012	0	2	5
05-06-2012	3	1	9
06-06-2012	0	4	12
07-06-2012	1	3	6
08-06-2012	2	4	8
09-06-2012	1	2	11
10-06-2012	3	4	18
11-06-2012	1	3	10
12-06-2012	2	7	12
13-06-2012	4	3	8
14-06-2012	0	4	11
15-06-2012	0	1	11
16-06-2012	1	0	6
17-06-2012	4	2	13
18-06-2012	1	2	10
19-06-2012	0	5	7
20-06-2012	1	2	13
21-06-2012	1	3	9
22-06-2012	2	0	12
23-06-2012	3	3	13
24-06-2012	0	1	10
25-06-2012	2	3	12
26-06-2012	2	4	15
27-06-2012	0	3	9
28-06-2012	2	5	7
29-06-2012	2	6	14
30-06-2012	3	3	11
01-07-2012	1	3	9
02-07-2012	1	5	11
03-07-2012	1	4	11
04-07-2012	2	1	5
05-07-2012	0	3	11
06-07-2012	1	3	14
07-07-2012	2	1	6
08-07-2012	1	7	8
09-07-2012	5	4	10
10-07-2012	0	5	12
11-07-2012	0	4	10
12-07-2012	2	1	5
13-07-2012	3	3	12
14-07-2012	5	1	10
15-07-2012	1	5	11
16-07-2012	2	3	10
17-07-2012	0	2	9
18-07-2012	3	6	8
19-07-2012	1	6	9
20-07-2012	1	6	8
21-07-2012	3	7	10
22-07-2012	1	2	15
23-07-2012	2	3	11
24-07-2012	2	3	9
25-07-2012	3	2	4
26-07-2012	3	2	6
27-07-2012	2	2	13
28-07-2012	1	5	8
29-07-2012	0	3	11
30-07-2012	0	2	13
31-07-2012	0	2	9
01-08-2012	0	3	10
02-08-2012	0	5	2
03-08-2012	2	4	8
04-08-2012	1	4	8
05-08-2012	1	1	17
06-08-2012	0	7	12
07-08-2012	1	3	7
08-08-2012	3	4	8
09-08-2012	1	5	11
10-08-2012	0	3	11
11-08-2012	0	3	8
12-08-2012	2	5	18
13-08-2012	0	3	9
14-08-2012	1	2	7
15-08-2012	1	0	9
16-08-2012	4	4	12
17-08-2012	2	4	8
18-08-2012	0	3	10
19-08-2012	3	2	13
20-08-2012	4	5	10
21-08-2012	1	4	5
22-08-2012	2	1	6
23-08-2012	0	9	9
24-08-2012	1	3	7
25-08-2012	1	3	12
26-08-2012	1	3	11
27-08-2012	2	2	8
28-08-2012	1	2	15
29-08-2012	0	3	5
30-08-2012	5	6	7
31-08-2012	2	2	9
01-09-2012	1	1	1
02-09-2012	2	2	13
03-09-2012	0	2	16
04-09-2012	2	2	12
05-09-2012	1	1	12
06-09-2012	4	5	9
07-09-2012	2	2	5
08-09-2012	2	3	6
09-09-2012	0	9	8
10-09-2012	0	4	9
11-09-2012	0	2	9
12-09-2012	1	4	9
13-09-2012	2	3	8
14-09-2012	2	4	7
15-09-2012	1	4	11
16-09-2012	0	4	15
17-09-2012	0	1	8
18-09-2012	0	4	9
19-09-2012	1	4	17
20-09-2012	1	4	10
21-09-2012	0	3	3
22-09-2012	2	3	9
23-09-2012	0	4	12
24-09-2012	0	1	5
25-09-2012	2	4	7
26-09-2012	0	3	9
27-09-2012	1	2	6
28-09-2012	0	5	6
29-09-2012	0	0	10
30-09-2012	3	4	3
01-10-2012	1	4	6
02-10-2012	3	1	8
03-10-2012	1	3	6
04-10-2012	0	5	5
05-10-2012	1	3	7
06-10-2012	2	1	8
07-10-2012	0	6	8
08-10-2012	0	5	14
09-10-2012	4	4	6
10-10-2012	0	4	5
11-10-2012	1	1	7
12-10-2012	0	3	6
13-10-2012	1	6	10
14-10-2012	3	3	13
15-10-2012	1	2	4
16-10-2012	1	1	6
17-10-2012	3	1	9
18-10-2012	1	4	5
19-10-2012	1	1	5
20-10-2012	1	1	6
21-10-2012	0	3	5
22-10-2012	1	4	5
23-10-2012	2	0	8
24-10-2012	0	4	4
25-10-2012	1	3	9
26-10-2012	1	3	9
27-10-2012	0	3	4
28-10-2012	3	5	7
29-10-2012	1	1	5
30-10-2012	0	2	7
31-10-2012	2	4	4
01-11-2012	3	5	9
02-11-2012	4	2	6
03-11-2012	2	1	5
04-11-2012	0	2	5
05-11-2012	2	0	6
06-11-2012	1	3	8
07-11-2012	1	4	9
08-11-2012	0	2	12
09-11-2012	0	5	10
10-11-2012	4	3	8
11-11-2012	2	3	11
12-11-2012	3	2	8
13-11-2012	0	5	11
14-11-2012	1	5	8
15-11-2012	1	2	9
16-11-2012	2	4	4
17-11-2012	0	3	3
18-11-2012	2	3	8
19-11-2012	0	4	6
20-11-2012	1	3	8
21-11-2012	1	1	4
22-11-2012	2	2	9
23-11-2012	0	2	7
24-11-2012	1	5	10
25-11-2012	0	3	12
26-11-2012	2	4	8
27-11-2012	1	4	5
28-11-2012	1	3	4
29-11-2012	1	2	7
30-11-2012	0	1	7
01-12-2012	2	3	10
02-12-2012	0	2	6
03-12-2012	0	3	9
04-12-2012	2	0	6
05-12-2012	0	2	4
06-12-2012	4	1	5
07-12-2012	2	4	8
08-12-2012	1	0	2
09-12-2012	3	1	10
10-12-2012	3	1	7
11-12-2012	0	2	4
12-12-2012	1	4	7
13-12-2012	1	1	4
14-12-2012	1	0	3
15-12-2012	1	1	6
16-12-2012	0	3	10
17-12-2012	4	1	4
18-12-2012	0	4	4
19-12-2012	2	1	3
20-12-2012	2	1	3
21-12-2012	1	2	5
22-12-2012	0	3	6
23-12-2012	1	1	2
24-12-2012	1	1	4
25-12-2012	1	0	5
26-12-2012	2	2	4
27-12-2012	1	5	10
28-12-2012	4	1	9
29-12-2012	1	1	4
30-12-2012	1	1	8
31-12-2012	2	3	6
01-01-2013	6	7	9
02-01-2013	3	2	9
03-01-2013	2	1	14
04-01-2013	1	4	8
05-01-2013	2	0	14
06-01-2013	3	4	10
07-01-2013	2	4	5
08-01-2013	2	5	9
09-01-2013	2	3	12
10-01-2013	2	5	10
11-01-2013	1	2	4
12-01-2013	5	2	7
13-01-2013	1	9	10
14-01-2013	0	4	5
15-01-2013	2	7	11
16-01-2013	1	2	11
17-01-2013	1	5	12
18-01-2013	1	4	9
19-01-2013	1	6	6
20-01-2013	1	1	9
21-01-2013	1	3	8
22-01-2013	1	1	8
23-01-2013	1	3	13
24-01-2013	1	2	10
25-01-2013	2	5	10
26-01-2013	1	4	8
27-01-2013	2	5	6
28-01-2013	1	6	10
29-01-2013	2	4	8
30-01-2013	0	5	4
31-01-2013	4	6	5
01-02-2013	0	7	14
02-02-2013	5	5	12
03-02-2013	2	6	12
04-02-2013	0	5	9
05-02-2013	1	4	10
06-02-2013	4	4	5
07-02-2013	0	5	8
08-02-2013	0	2	9
09-02-2013	0	6	10
10-02-2013	0	4	5
11-02-2013	1	3	8
12-02-2013	2	3	10
13-02-2013	1	0	12
14-02-2013	0	4	12
15-02-2013	0	4	6
16-02-2013	3	4	7
17-02-2013	0	5	10
18-02-2013	2	1	8
19-02-2013	0	3	9
20-02-2013	1	3	5
21-02-2013	3	1	12
22-02-2013	1	5	9
23-02-2013	3	4	11
24-02-2013	4	5	9
25-02-2013	1	5	7
26-02-2013	1	3	11
27-02-2013	2	3	7
28-02-2013	1	3	12
01-03-2013	1	5	5
02-03-2013	1	1	7
03-03-2013	0	3	18
04-03-2013	2	4	10
05-03-2013	1	8	7
06-03-2013	1	3	8
07-03-2013	4	3	7
08-03-2013	0	2	8
09-03-2013	4	8	7
10-03-2013	2	6	9
11-03-2013	3	6	13
12-03-2013	0	4	9
13-03-2013	2	1	6
14-03-2013	1	2	9
15-03-2013	2	5	14
16-03-2013	1	9	10
17-03-2013	1	3	9
18-03-2013	1	5	11
19-03-2013	2	8	11
20-03-2013	0	1	13
21-03-2013	1	7	7
22-03-2013	0	6	7
23-03-2013	2	4	5
24-03-2013	2	4	8
25-03-2013	3	2	6
26-03-2013	3	2	15
27-03-2013	1	3	14
28-03-2013	0	1	4
29-03-2013	1	6	7
30-03-2013	4	7	9
31-03-2013	3	5	5
01-04-2013	1	4	11
02-04-2013	2	1	11
03-04-2013	2	1	10
04-04-2013	0	6	10
05-04-2013	2	6	6
06-04-2013	0	5	5
07-04-2013	0	6	14
08-04-2013	0	5	8
09-04-2013	1	8	8
10-04-2013	3	5	7
11-04-2013	0	3	9
12-04-2013	1	3	9
13-04-2013	2	4	2
14-04-2013	1	3	14
15-04-2013	0	2	6
16-04-2013	0	3	7
17-04-2013	0	6	9
18-04-2013	1	6	5
19-04-2013	0	2	6
20-04-2013	2	3	5
21-04-2013	3	7	10
22-04-2013	4	6	8
23-04-2013	0	1	6
24-04-2013	0	5	11
25-04-2013	3	2	11
26-04-2013	0	4	0
27-04-2013	0	5	6
28-04-2013	2	1	7
29-04-2013	1	4	5
30-04-2013	1	3	4
01-05-2013	1	6	6
02-05-2013	4	2	4
03-05-2013	1	5	4
04-05-2013	0	5	6
05-05-2013	1	2	4
06-05-2013	1	6	5
07-05-2013	1	5	4
08-05-2013	2	4	9
09-05-2013	1	4	7
10-05-2013	1	4	5
11-05-2013	3	4	10
12-05-2013	2	2	3
13-05-2013	1	4	7
14-05-2013	0	1	11
15-05-2013	3	2	5
16-05-2013	2	3	4
17-05-2013	1	7	7
18-05-2013	1	2	9
19-05-2013	0	4	10
20-05-2013	1	3	5
21-05-2013	0	2	4
22-05-2013	1	2	5
23-05-2013	3	2	9
24-05-2013	1	3	10
25-05-2013	1	4	11
26-05-2013	1	5	8
27-05-2013	0	2	4
28-05-2013	2	3	7
29-05-2013	2	7	11
30-05-2013	1	2	7
31-05-2013	4	4	6
01-06-2013	0	4	10
02-06-2013	0	4	4
03-06-2013	0	2	13
04-06-2013	0	2	4
05-06-2013	1	4	8
06-06-2013	3	5	6
07-06-2013	1	6	12
08-06-2013	1	6	6
09-06-2013	1	4	8
10-06-2013	0	5	9
11-06-2013	2	5	10
12-06-2013	0	2	10
13-06-2013	1	0	11
14-06-2013	0	3	8
15-06-2013	3	7	6
16-06-2013	2	7	6
17-06-2013	0	7	11
18-06-2013	3	4	7
19-06-2013	2	6	8
20-06-2013	1	2	7
21-06-2013	0	5	5
22-06-2013	0	1	7
23-06-2013	2	3	4
24-06-2013	2	3	12
25-06-2013	0	3	7
26-06-2013	2	4	6
27-06-2013	2	4	8
28-06-2013	1	7	9
29-06-2013	0	2	6
30-06-2013	1	6	10
01-07-2013	4	9	9
02-07-2013	1	2	5
03-07-2013	2	6	7
04-07-2013	4	4	10
05-07-2013	3	3	4
06-07-2013	0	5	8
07-07-2013	0	2	7
08-07-2013	2	3	9
09-07-2013	3	6	11
10-07-2013	2	7	7
11-07-2013	0	3	3
12-07-2013	1	5	8
13-07-2013	0	4	4
14-07-2013	0	1	5
15-07-2013	1	6	8
16-07-2013	0	3	6
17-07-2013	0	1	2
18-07-2013	2	2	8
19-07-2013	0	1	7
20-07-2013	0	0	4
21-07-2013	3	5	5
22-07-2013	1	2	7
23-07-2013	0	2	4
24-07-2013	2	2	6
25-07-2013	2	4	5
26-07-2013	0	3	4
27-07-2013	1	0	3
28-07-2013	0	3	6
29-07-2013	2	2	13
30-07-2013	1	2	5
31-07-2013	1	0	4
01-08-2013	4	2	2
02-08-2013	0	2	5
03-08-2013	2	2	6
04-08-2013	3	3	5
05-08-2013	0	3	7
06-08-2013	2	3	6
07-08-2013	2	1	7
08-08-2013	2	3	6
09-08-2013	1	3	5
10-08-2013	1	3	5
11-08-2013	0	2	8
12-08-2013	2	2	7
13-08-2013	1	3	3
14-08-2013	2	2	1
15-08-2013	2	1	3
16-08-2013	2	1	4
17-08-2013	0	1	6
18-08-2013	1	3	6
19-08-2013	1	2	6
20-08-2013	2	4	9
21-08-2013	1	2	4
22-08-2013	1	1	2
23-08-2013	1	3	6
24-08-2013	2	2	8
25-08-2013	1	3	8
26-08-2013	0	2	9
27-08-2013	2	0	9
28-08-2013	6	4	7
29-08-2013	0	7	10
30-08-2013	1	1	7
31-08-2013	2	1	5
01-09-2013	1	1	1
02-09-2013	0	1	8
03-09-2013	1	3	5
04-09-2013	2	4	7
05-09-2013	0	4	4
06-09-2013	1	6	6
07-09-2013	2	4	2
08-09-2013	0	1	5
09-09-2013	2	0	7
10-09-2013	1	3	12
11-09-2013	0	1	4
12-09-2013	1	2	2
13-09-2013	1	5	6
14-09-2013	0	5	6
15-09-2013	1	3	13
16-09-2013	1	5	6
17-09-2013	0	3	8
18-09-2013	2	1	5
19-09-2013	2	2	7
20-09-2013	0	1	12
21-09-2013	5	5	7
22-09-2013	2	7	12
23-09-2013	2	5	10
24-09-2013	3	1	7
25-09-2013	1	2	5
26-09-2013	1	2	3
27-09-2013	1	4	12
28-09-2013	0	1	6
29-09-2013	2	3	6
30-09-2013	1	1	7
01-10-2013	2	3	8
02-10-2013	1	0	7
03-10-2013	1	8	4
04-10-2013	4	4	9
05-10-2013	0	3	6
06-10-2013	0	3	9
07-10-2013	2	3	8
08-10-2013	1	4	4
09-10-2013	0	2	3
10-10-2013	1	5	6
11-10-2013	1	1	3
12-10-2013	4	0	5
13-10-2013	1	6	3
14-10-2013	1	0	6
15-10-2013	2	2	5
16-10-2013	1	5	5
17-10-2013	3	3	6
18-10-2013	1	5	2
19-10-2013	2	2	9
20-10-2013	2	3	9
21-10-2013	1	1	3
22-10-2013	0	3	5
23-10-2013	2	2	2
24-10-2013	3	1	6
25-10-2013	0	2	6
26-10-2013	2	3	6
27-10-2013	0	4	6
28-10-2013	2	0	7
29-10-2013	2	3	5
30-10-2013	2	4	2
31-10-2013	2	3	3
01-11-2013	1	1	6
02-11-2013	2	5	7
03-11-2013	0	2	6
04-11-2013	0	1	5
05-11-2013	2	4	4
06-11-2013	0	5	5
07-11-2013	1	2	2
08-11-2013	2	2	6
09-11-2013	3	3	3
10-11-2013	1	3	9
11-11-2013	1	3	5
12-11-2013	0	2	8
13-11-2013	1	1	11
14-11-2013	0	3	3
15-11-2013	1	3	8
16-11-2013	1	1	6
17-11-2013	1	1	6
18-11-2013	1	5	8
19-11-2013	0	1	5
20-11-2013	0	0	11
21-11-2013	0	2	7
22-11-2013	1	1	5
23-11-2013	1	5	5
24-11-2013	0	2	8
25-11-2013	1	2	4
26-11-2013	1	1	4
27-11-2013	0	2	11
28-11-2013	4	3	10
29-11-2013	2	5	3
30-11-2013	0	0	10
01-12-2013	1	0	7
02-12-2013	0	0	3
03-12-2013	1	1	5
04-12-2013	0	5	4
05-12-2013	1	1	3
06-12-2013	1	5	9
07-12-2013	2	2	7
08-12-2013	1	1	9
09-12-2013	2	1	6
10-12-2013	3	6	6
11-12-2013	1	3	5
12-12-2013	2	0	6
13-12-2013	2	1	8
14-12-2013	2	2	3
15-12-2013	0	4	7
16-12-2013	0	3	6
17-12-2013	1	2	7
18-12-2013	2	3	4
19-12-2013	0	1	2
20-12-2013	2	1	5
21-12-2013	2	4	8
22-12-2013	0	5	6
23-12-2013	2	4	9
24-12-2013	0	4	9
25-12-2013	5	1	8
26-12-2013	1	1	9
27-12-2013	0	3	8
28-12-2013	2	1	9
29-12-2013	1	5	7
30-12-2013	0	1	8
31-12-2013	2	3	11
01-01-2014	5	9	23
02-01-2014	3	13	23
03-01-2014	1	1	13
04-01-2014	3	6	19
05-01-2014	2	5	19
06-01-2014	1	5	13
07-01-2014	2	7	11
08-01-2014	0	6	15
09-01-2014	2	7	16
10-01-2014	4	7	16
11-01-2014	3	5	21
12-01-2014	1	4	22
13-01-2014	5	3	13
14-01-2014	1	5	16
15-01-2014	3	2	12
16-01-2014	2	3	15
17-01-2014	2	4	16
18-01-2014	2	9	19
19-01-2014	4	7	19
20-01-2014	3	5	18
21-01-2014	4	4	9
22-01-2014	2	8	18
23-01-2014	3	6	22
24-01-2014	1	5	8
25-01-2014	4	4	12
26-01-2014	0	2	16
27-01-2014	2	4	23
28-01-2014	4	3	16
29-01-2014	3	7	12
30-01-2014	1	4	16
31-01-2014	3	6	16
01-02-2014	3	6	6
02-02-2014	4	4	12
03-02-2014	3	4	12
04-02-2014	0	11	12
05-02-2014	3	4	15
06-02-2014	1	3	11
07-02-2014	1	6	15
08-02-2014	5	9	7
09-02-2014	0	6	18
10-02-2014	1	4	16
11-02-2014	2	8	10
12-02-2014	2	8	13
13-02-2014	2	7	12
14-02-2014	4	7	16
15-02-2014	2	3	24
16-02-2014	3	6	20
17-02-2014	1	5	12
18-02-2014	3	6	14
19-02-2014	3	11	15
20-02-2014	3	3	5
21-02-2014	0	3	11
22-02-2014	2	4	21
23-02-2014	3	5	10
24-02-2014	2	3	11
25-02-2014	3	6	21
26-02-2014	3	3	12
27-02-2014	1	4	14
28-02-2014	2	4	15
01-03-2014	1	3	11
02-03-2014	1	4	19
03-03-2014	4	3	14
04-03-2014	2	1	16
05-03-2014	0	5	12
06-03-2014	5	8	22
07-03-2014	2	6	12
08-03-2014	2	4	11
09-03-2014	4	9	20
10-03-2014	0	4	5
11-03-2014	6	6	14
12-03-2014	3	1	17
13-03-2014	3	5	8
14-03-2014	2	4	13
15-03-2014	1	2	9
16-03-2014	2	2	13
17-03-2014	5	6	7
18-03-2014	0	4	12
19-03-2014	3	5	14
20-03-2014	2	2	10
21-03-2014	0	3	18
22-03-2014	2	6	15
23-03-2014	1	4	14
24-03-2014	1	4	17
25-03-2014	2	3	13
26-03-2014	1	4	8
27-03-2014	4	7	13
28-03-2014	2	7	14
29-03-2014	1	4	12
30-03-2014	5	4	13
31-03-2014	3	2	14
01-04-2014	3	8	16
02-04-2014	2	7	10
03-04-2014	1	2	16
04-04-2014	1	7	9
05-04-2014	1	2	18
06-04-2014	2	5	15
07-04-2014	3	5	8
08-04-2014	2	10	27
09-04-2014	3	0	13
10-04-2014	2	4	10
11-04-2014	0	6	13
12-04-2014	2	10	12
13-04-2014	3	3	12
14-04-2014	1	10	15
15-04-2014	2	13	11
16-04-2014	4	6	10
17-04-2014	3	10	7
18-04-2014	1	7	12
19-04-2014	2	3	9
20-04-2014	4	3	9
21-04-2014	2	10	18
22-04-2014	2	1	7
23-04-2014	4	3	7
24-04-2014	0	4	10
25-04-2014	0	7	16
26-04-2014	1	5	22
27-04-2014	5	7	14
28-04-2014	2	6	13
29-04-2014	0	5	7
30-04-2014	3	9	7
01-05-2014	0	9	21
02-05-2014	1	7	12
03-05-2014	0	9	16
04-05-2014	4	8	14
05-05-2014	2	3	16
06-05-2014	4	6	17
07-05-2014	3	5	7
08-05-2014	0	6	5
09-05-2014	4	4	18
10-05-2014	2	5	11
11-05-2014	2	1	13
12-05-2014	3	8	14
13-05-2014	2	6	19
14-05-2014	2	5	8
15-05-2014	1	7	11
16-05-2014	1	7	14
17-05-2014	2	3	9
18-05-2014	3	5	15
19-05-2014	1	0	12
20-05-2014	2	3	16
21-05-2014	2	3	13
22-05-2014	2	3	13
23-05-2014	3	7	13
24-05-2014	0	4	8
25-05-2014	5	8	10
26-05-2014	2	4	13
27-05-2014	0	6	11
28-05-2014	4	3	13
29-05-2014	2	4	13
30-05-2014	3	2	7
31-05-2014	5	4	14
01-06-2014	4	1	18
02-06-2014	3	4	10
03-06-2014	4	10	18
04-06-2014	2	2	12
05-06-2014	3	3	16
06-06-2014	3	7	10
07-06-2014	2	3	11
08-06-2014	1	2	9
09-06-2014	2	8	11
10-06-2014	2	7	11
11-06-2014	3	5	8
12-06-2014	1	8	14
13-06-2014	1	3	13
14-06-2014	1	4	12
15-06-2014	4	5	15
16-06-2014	5	7	14
17-06-2014	2	3	10
18-06-2014	1	7	10
19-06-2014	2	3	11
20-06-2014	6	6	7
21-06-2014	6	2	10
22-06-2014	2	9	23
23-06-2014	2	6	12
24-06-2014	0	3	13
25-06-2014	4	9	18
26-06-2014	1	6	11
27-06-2014	3	6	12
28-06-2014	1	6	10
29-06-2014	1	8	6
30-06-2014	3	7	9
01-07-2014	5	6	11
02-07-2014	2	2	10
03-07-2014	3	5	7
04-07-2014	1	4	15
05-07-2014	0	4	13
06-07-2014	3	5	10
07-07-2014	1	10	14
08-07-2014	3	5	17
09-07-2014	1	5	7
10-07-2014	1	1	11
11-07-2014	1	4	10
12-07-2014	4	7	14
13-07-2014	3	1	11
14-07-2014	1	6	9
15-07-2014	2	6	8
16-07-2014	1	4	9
17-07-2014	2	3	9
18-07-2014	4	8	11
19-07-2014	5	2	7
20-07-2014	3	7	9
21-07-2014	2	6	13
22-07-2014	5	7	14
23-07-2014	1	4	10
24-07-2014	5	7	8
25-07-2014	2	8	14
26-07-2014	3	8	11
27-07-2014	1	3	11
28-07-2014	4	4	8
29-07-2014	2	7	6
30-07-2014	3	5	15
31-07-2014	4	5	11
01-08-2014	2	6	9
02-08-2014	2	4	5
03-08-2014	3	4	9
04-08-2014	3	2	15
05-08-2014	3	7	16
06-08-2014	0	4	11
07-08-2014	0	7	13
08-08-2014	4	1	9
09-08-2014	4	4	6
10-08-2014	1	6	10
11-08-2014	1	6	10
12-08-2014	2	1	10
13-08-2014	2	11	14
14-08-2014	0	0	11
15-08-2014	2	5	12
16-08-2014	3	8	8
17-08-2014	2	6	16
18-08-2014	1	3	8
19-08-2014	1	5	9
20-08-2014	6	9	7
21-08-2014	3	7	14
22-08-2014	3	6	11
23-08-2014	1	4	13
24-08-2014	2	6	9
25-08-2014	1	7	14
26-08-2014	2	4	7
27-08-2014	0	6	13
28-08-2014	1	3	14
29-08-2014	1	7	7
30-08-2014	2	4	11
31-08-2014	2	7	14
01-09-2014	1	1	1
02-09-2014	2	2	8
03-09-2014	5	4	11
04-09-2014	3	4	12
05-09-2014	1	6	3
06-09-2014	2	3	8
07-09-2014	2	3	7
08-09-2014	4	3	7
09-09-2014	2	6	11
10-09-2014	5	4	9
11-09-2014	2	2	14
12-09-2014	1	8	14
13-09-2014	2	4	12
14-09-2014	6	5	14
15-09-2014	5	5	15
16-09-2014	1	6	7
17-09-2014	3	7	20
18-09-2014	3	5	15
19-09-2014	2	5	13
20-09-2014	1	7	12
21-09-2014	0	1	10
22-09-2014	0	3	8
23-09-2014	2	5	12
24-09-2014	2	2	10
25-09-2014	2	2	16
26-09-2014	2	3	18
27-09-2014	1	3	19
28-09-2014	6	5	8
29-09-2014	2	2	12
30-09-2014	1	3	18
01-10-2014	4	4	7
02-10-2014	2	8	9
03-10-2014	2	1	14
04-10-2014	3	2	14
05-10-2014	2	3	21
06-10-2014	1	7	10
07-10-2014	1	8	15
08-10-2014	1	11	14
09-10-2014	0	5	10
10-10-2014	4	10	15
11-10-2014	0	3	15
12-10-2014	3	5	12
13-10-2014	4	5	10
14-10-2014	1	10	7
15-10-2014	1	4	14
16-10-2014	3	6	10
17-10-2014	2	1	16
18-10-2014	0	1	5
19-10-2014	3	3	1
20-10-2014	0	2	4
21-10-2014	2	3	10
22-10-2014	2	4	9
23-10-2014	1	3	9
24-10-2014	0	6	13
25-10-2014	1	1	7
26-10-2014	1	4	8
27-10-2014	1	5	15
28-10-2014	3	7	10
29-10-2014	1	10	15
30-10-2014	1	5	8
31-10-2014	2	7	19
01-11-2014	1	2	17
02-11-2014	1	2	5
03-11-2014	3	5	3
04-11-2014	2	2	9
05-11-2014	2	6	6
06-11-2014	3	1	15
07-11-2014	4	4	6
08-11-2014	1	1	13
09-11-2014	1	11	11
10-11-2014	3	4	7
11-11-2014	1	3	11
12-11-2014	1	7	10
13-11-2014	0	3	7
14-11-2014	0	6	5
15-11-2014	0	1	7
16-11-2014	1	4	4
17-11-2014	0	4	9
18-11-2014	0	9	16
19-11-2014	8	0	5
20-11-2014	3	6	13
21-11-2014	3	1	9
22-11-2014	1	4	11
23-11-2014	3	2	8
24-11-2014	2	5	9
25-11-2014	1	3	5
26-11-2014	2	2	16
27-11-2014	3	3	11
28-11-2014	2	0	8
29-11-2014	0	0	10
30-11-2014	0	2	7
01-12-2014	6	2	18
02-12-2014	2	2	13
03-12-2014	3	4	9
04-12-2014	0	2	6
05-12-2014	3	2	7
06-12-2014	2	1	8
07-12-2014	0	2	14
08-12-2014	3	6	12
09-12-2014	0	4	7
10-12-2014	0	2	11
11-12-2014	2	1	13
12-12-2014	4	1	6
13-12-2014	1	6	12
14-12-2014	4	3	13
15-12-2014	5	2	5
16-12-2014	4	4	10
17-12-2014	1	2	13
18-12-2014	2	4	7
19-12-2014	1	2	7
20-12-2014	3	2	8
21-12-2014	1	1	9
22-12-2014	3	5	13
23-12-2014	0	1	14
24-12-2014	0	0	6
25-12-2014	1	4	9
26-12-2014	2	4	9
27-12-2014	1	1	9
28-12-2014	1	4	11
29-12-2014	1	2	5
30-12-2014	1	3	4
31-12-2014	1	2	12
01-01-2015	2	9	23
02-01-2015	6	10	19
03-01-2015	1	10	15
04-01-2015	3	3	10
05-01-2015	2	5	9
06-01-2015	3	10	12
07-01-2015	2	7	17
08-01-2015	3	9	12
09-01-2015	3	7	14
10-01-2015	3	8	17
11-01-2015	3	5	11
12-01-2015	5	6	17
13-01-2015	5	6	12
14-01-2015	0	7	17
15-01-2015	4	11	22
16-01-2015	0	7	14
17-01-2015	1	4	6
18-01-2015	0	6	16
19-01-2015	1	5	19
20-01-2015	7	8	10
21-01-2015	1	3	17
22-01-2015	2	6	10
23-01-2015	3	4	16
24-01-2015	2	5	15
25-01-2015	3	6	14
26-01-2015	0	4	18
27-01-2015	4	5	8
28-01-2015	1	5	6
29-01-2015	4	4	16
30-01-2015	3	7	16
31-01-2015	7	5	12
01-02-2015	3	6	11
02-02-2015	2	4	11
03-02-2015	2	3	10
04-02-2015	0	3	12
05-02-2015	3	4	19
06-02-2015	2	8	15
07-02-2015	2	12	19
08-02-2015	2	7	18
09-02-2015	9	4	13
10-02-2015	0	7	17
11-02-2015	3	5	17
12-02-2015	1	3	18
13-02-2015	4	10	11
14-02-2015	3	9	19
15-02-2015	2	6	23
16-02-2015	1	7	12
17-02-2015	3	6	13
18-02-2015	0	3	7
19-02-2015	2	2	16
20-02-2015	3	9	15
21-02-2015	4	2	13
22-02-2015	6	5	16
23-02-2015	6	8	12
24-02-2015	2	5	17
25-02-2015	3	9	17
26-02-2015	2	6	22
27-02-2015	4	8	18
28-02-2015	5	7	15
01-03-2015	4	9	20
02-03-2015	1	6	16
03-03-2015	3	4	12
04-03-2015	1	7	12
05-03-2015	4	5	9
06-03-2015	5	2	14
07-03-2015	2	8	9
08-03-2015	3	9	8
09-03-2015	1	5	7
10-03-2015	2	9	10
11-03-2015	5	11	9
12-03-2015	1	12	12
13-03-2015	2	6	13
14-03-2015	6	10	14
15-03-2015	2	6	5
16-03-2015	3	6	9
17-03-2015	3	12	12
18-03-2015	2	5	7
19-03-2015	1	5	9
20-03-2015	3	10	10
21-03-2015	1	9	9
22-03-2015	1	4	11
23-03-2015	3	8	9
24-03-2015	0	9	6
25-03-2015	2	8	10
26-03-2015	2	5	8
27-03-2015	3	3	6
28-03-2015	2	11	15
29-03-2015	1	8	11
30-03-2015	5	5	13
31-03-2015	3	6	13
01-04-2015	2	5	5
02-04-2015	4	6	13
03-04-2015	1	6	7
04-04-2015	3	7	7
05-04-2015	3	8	9
06-04-2015	0	7	9
07-04-2015	2	15	8
08-04-2015	2	13	5
09-04-2015	3	9	6
10-04-2015	4	14	4
11-04-2015	5	5	6
12-04-2015	1	12	10
13-04-2015	4	6	8
14-04-2015	2	10	10
15-04-2015	2	8	9
16-04-2015	2	8	5
17-04-2015	2	7	5
18-04-2015	2	5	6
19-04-2015	1	8	9
20-04-2015	4	7	7
21-04-2015	2	13	9
22-04-2015	2	7	6
23-04-2015	2	7	5
24-04-2015	3	5	6
25-04-2015	0	6	4
26-04-2015	5	8	6
27-04-2015	2	8	9
28-04-2015	3	5	7
29-04-2015	2	9	2
30-04-2015	3	9	7
01-05-2015	3	5	8
02-05-2015	4	10	5
03-05-2015	7	6	7
04-05-2015	1	8	3
05-05-2015	4	9	6
06-05-2015	2	7	11
07-05-2015	1	4	2
08-05-2015	5	6	5
09-05-2015	5	12	6
10-05-2015	4	12	13
11-05-2015	1	5	7
12-05-2015	1	7	9
13-05-2015	3	6	6
14-05-2015	4	8	6
15-05-2015	3	9	8
16-05-2015	1	8	5
17-05-2015	6	9	6
18-05-2015	3	7	4
19-05-2015	2	7	4
20-05-2015	3	5	6
21-05-2015	1	8	6
22-05-2015	4	7	11
23-05-2015	0	4	2
24-05-2015	3	6	7
25-05-2015	2	6	8
26-05-2015	8	4	6
27-05-2015	2	13	5
28-05-2015	0	6	5
29-05-2015	4	10	7
30-05-2015	4	6	2
31-05-2015	1	6	8
01-06-2015	4	8	6
02-06-2015	1	9	13
03-06-2015	2	7	11
04-06-2015	0	6	2
05-06-2015	5	4	8
06-06-2015	6	11	5
07-06-2015	1	9	5
08-06-2015	3	5	6
09-06-2015	2	9	9
10-06-2015	3	9	7
11-06-2015	5	7	5
12-06-2015	3	8	7
13-06-2015	2	10	10
14-06-2015	0	8	5
15-06-2015	6	5	6
16-06-2015	1	9	8
17-06-2015	4	4	3
18-06-2015	1	5	7
19-06-2015	2	6	8
20-06-2015	5	7	9
21-06-2015	2	9	4
22-06-2015	2	10	4
[truncated: 2,292 more rows]
