# Supplementary material for: Relationship between mobility and road traffic injuries during COVID-19 pandemic—The role of attendant factors
Source: PLoS One. 2022 May 20;17(5):e0268190. doi: 10.1371/journal.pone.0268190 (PMC9122230; doi:10.1371/journal.pone.0268190)
Supplement: S3 Data — (CSV) [file pone.0268190.s003.csv]

date	retail_and_recreation_percent_change_from_baseline	grocery_and_pharmacy_percent_change_from_baseline	parks_percent_change_from_baseline	transit_stations_percent_change_from_baseline	workplaces_percent_change_from_baseline	residential_percent_change_from_baseline
15-02-2020	1	0	3	2	6	0
16-02-2020	0	3	2	-2	1	2
17-02-2020	-4	1	-1	-3	8	2
18-02-2020	0	1	2	-1	5	1
19-02-2020	-1	1	0	1	7	1
20-02-2020	-3	0	1	2	6	1
21-02-2020	3	2	12	8	2	0
22-02-2020	0	-2	8	3	0	0
23-02-2020	-1	-2	3	0	0	2
24-02-2020	-4	0	-2	-2	8	2
25-02-2020	5	0	1	3	4	0
26-02-2020	2	-1	2	6	2	-1
27-02-2020	-5	-2	-1	-1	7	2
28-02-2020	2	1	2	1	7	1
29-02-2020	3	1	2	3	10	0
01-03-2020	5	4	2	1	2	1
02-03-2020	-1	3	-1	-2	8	1
03-03-2020	1	3	3	-1	5	1
04-03-2020	3	6	2	5	6	0
05-03-2020	3	3	3	5	3	0
06-03-2020	4	5	5	5	4	0
07-03-2020	0	2	5	4	7	0
08-03-2020	2	5	4	1	1	1
09-03-2020	-1	4	3	0	5	1
10-03-2020	1	4	4	-1	2	2
11-03-2020	-1	4	1	2	5	0
12-03-2020	-2	2	0	0	4	1
13-03-2020	0	3	2	1	4	1
14-03-2020	-4	1	1	-3	1	3
15-03-2020	-8	3	-3	-7	1	3
16-03-2020	-7	5	-3	-5	5	3
17-03-2020	-8	7	-1	-5	-5	4
18-03-2020	-13	10	-7	-7	-6	5
19-03-2020	-17	7	-10	-12	-7	7
20-03-2020	-18	11	-12	-14	-10	7
21-03-2020	-25	17	-20	-15	-9	7
22-03-2020	-78	-79	-52	-67	-46	22
23-03-2020	-26	21	-15	-24	-29	13
24-03-2020	-41	5	-17	-31	-48	17
25-03-2020	-79	-65	-39	-70	-75	34
26-03-2020	-80	-66	-41	-71	-74	37
27-03-2020	-80	-65	-41	-71	-74	36
28-03-2020	-81	-66	-48	-71	-69	32
29-03-2020	-78	-63	-50	-68	-46	24
30-03-2020	-79	-63	-41	-71	-72	36
31-03-2020	-77	-61	-38	-68	-72	33
01-04-2020	-78	-61	-40	-68	-72	34
02-04-2020	-78	-61	-40	-68	-72	35
03-04-2020	-77	-59	-39	-68	-71	35
04-04-2020	-78	-62	-46	-68	-64	31
05-04-2020	-78	-64	-50	-67	-41	23
06-04-2020	-79	-63	-37	-70	-72	36
07-04-2020	-82	-51	-27	-61	-71	33
08-04-2020	-82	-51	-29	-61	-71	33
09-04-2020	-83	-52	-31	-62	-71	36
10-04-2020	-83	-50	-30	-63	-73	36
11-04-2020	-83	-52	-38	-62	-65	32
12-04-2020	-82	-52	-41	-60	-41	23
13-04-2020	-82	-50	-31	-63	-69	36
14-04-2020	-83	-55	-29	-64	-74	36
15-04-2020	-82	-51	-28	-60	-69	34
16-04-2020	-87	-46	-40	-59	-69	36
17-04-2020	-86	-44	-40	-59	-69	36
18-04-2020	-88	-50	-50	-60	-61	31
19-04-2020	-87	-51	-53	-59	-39	23
20-04-2020	-87	-48	-43	-61	-66	35
21-04-2020	-86	-45	-41	-59	-68	33
22-04-2020	-86	-46	-42	-59	-67	33
23-04-2020	-87	-47	-43	-60	-67	36
24-04-2020	-86	-44	-43	-60	-67	35
25-04-2020	-85	-32	-50	-57	-62	30
26-04-2020	-91	-70	-55	-67	-44	26
27-04-2020	-90	-64	-45	-67	-70	39
28-04-2020	-89	-62	-42	-64	-71	35
29-04-2020	-88	-59	-42	-62	-69	35
30-04-2020	-84	-32	-41	-56	-65	34
01-05-2020	-86	-42	-43	-60	-70	36
02-05-2020	-86	-45	-49	-59	-58	30
03-05-2020	-86	-50	-53	-59	-35	22
04-05-2020	-82	-36	-42	-56	-58	32
05-05-2020	-81	-35	-40	-54	-60	31
06-05-2020	-80	-29	-41	-50	-57	29
07-05-2020	-79	-29	-39	-49	-56	30
08-05-2020	-79	-27	-40	-50	-55	29
09-05-2020	-80	-30	-47	-50	-47	26
10-05-2020	-81	-35	-50	-51	-25	19
11-05-2020	-75	-21	-41	-48	-48	28
12-05-2020	-74	-20	-39	-45	-50	27
13-05-2020	-74	-17	-39	-42	-47	25
14-05-2020	-73	-18	-40	-44	-47	26
15-05-2020	-72	-14	-39	-43	-46	26
16-05-2020	-73	-15	-44	-40	-35	21
17-05-2020	-76	-25	-49	-44	-19	17
18-05-2020	-70	-12	-40	-42	-41	24
19-05-2020	-69	-13	-38	-40	-44	23
20-05-2020	-67	-11	-38	-38	-42	23
21-05-2020	-68	-12	-39	-39	-42	25
22-05-2020	-67	-10	-39	-40	-41	24
23-05-2020	-68	-12	-45	-38	-31	20
24-05-2020	-70	-17	-46	-39	-15	15
25-05-2020	-66	-12	-37	-42	-48	25
26-05-2020	-64	-9	-37	-37	-40	21
27-05-2020	-64	-7	-36	-35	-39	20
28-05-2020	-66	-11	-40	-38	-38	23
29-05-2020	-64	-3	-38	-36	-37	22
30-05-2020	-65	-6	-45	-34	-22	17
31-05-2020	-68	-11	-46	-36	-7	13
01-06-2020	-60	1	-36	-33	-34	19
02-06-2020	-58	3	-35	-30	-36	19
03-06-2020	-58	5	-32	-26	-35	17
04-06-2020	-60	2	-36	-29	-34	20
05-06-2020	-56	3	-34	-31	-33	19
06-06-2020	-58	-1	-42	-30	-20	15
07-06-2020	-61	-6	-42	-32	-6	12
08-06-2020	-54	3	-36	-32	-31	18
09-06-2020	-54	1	-35	-31	-34	18
10-06-2020	-54	3	-34	-27	-33	17
11-06-2020	-54	4	-35	-29	-34	19
12-06-2020	-52	9	-34	-30	-33	19
13-06-2020	-56	-1	-42	-31	-23	16
14-06-2020	-61	-10	-43	-34	-4	12
15-06-2020	-53	3	-36	-33	-32	19
16-06-2020	-51	6	-34	-30	-34	18
17-06-2020	-51	9	-35	-28	-33	17
18-06-2020	-52	11	-36	-29	-33	18
19-06-2020	-64	-22	-40	-41	-43	25
20-06-2020	-66	-24	-45	-40	-30	20
21-06-2020	-75	-48	-51	-51	-17	19
22-06-2020	-63	-15	-39	-42	-42	25
23-06-2020	-62	-17	-37	-40	-45	24
24-06-2020	-67	-25	-37	-41	-46	23
25-06-2020	-69	-26	-42	-45	-45	27
26-06-2020	-70	-30	-41	-47	-45	26
27-06-2020	-70	-26	-47	-45	-34	22
28-06-2020	-76	-47	-52	-52	-18	19
29-06-2020	-67	-21	-42	-47	-42	26
30-06-2020	-65	-22	-40	-44	-44	24
01-07-2020	-66	-20	-39	-43	-43	23
02-07-2020	-67	-23	-39	-44	-45	26
03-07-2020	-67	-22	-41	-46	-43	26
04-07-2020	-66	-16	-46	-42	-30	20
05-07-2020	-90	-74	-57	-70	-35	25
06-07-2020	-56	0	-39	-39	-34	20
07-07-2020	-56	-5	-37	-38	-37	20
08-07-2020	-58	-8	-38	-38	-35	19
09-07-2020	-59	-10	-39	-39	-36	22
10-07-2020	-58	-7	-38	-39	-35	21
11-07-2020	-58	0	-43	-35	-25	16
12-07-2020	-89	-73	-56	-69	-35	23
13-07-2020	-56	-2	-38	-38	-34	20
14-07-2020	-57	-8	-37	-39	-37	20
15-07-2020	-55	-5	-37	-35	-35	19
16-07-2020	-58	-10	-39	-38	-35	21
17-07-2020	-56	-6	-38	-38	-34	21
18-07-2020	-55	2	-43	-33	-20	15
19-07-2020	-89	-74	-57	-69	-36	24
20-07-2020	-55	-5	-38	-38	-34	20
21-07-2020	-55	-8	-37	-38	-36	20
22-07-2020	-55	-6	-37	-35	-34	19
23-07-2020	-57	-9	-38	-37	-34	21
24-07-2020	-56	-7	-36	-36	-33	20
25-07-2020	-57	-3	-42	-34	-23	16
26-07-2020	-89	-73	-55	-68	-37	24
27-07-2020	-53	-2	-37	-36	-33	19
28-07-2020	-55	-10	-37	-37	-36	20
29-07-2020	-56	-10	-38	-36	-35	20
30-07-2020	-53	-3	-37	-34	-34	20
31-07-2020	-53	-2	-37	-35	-34	19
01-08-2020	-51	9	-40	-29	-27	14
02-08-2020	-88	-72	-54	-67	-38	22
03-08-2020	-49	4	-35	-33	-33	17
04-08-2020	-50	-2	-37	-34	-35	18
05-08-2020	-49	-8	-48	-34	-32	16
06-08-2020	-51	-9	-48	-36	-32	18
07-08-2020	-49	-7	-46	-35	-31	16
08-08-2020	-47	2	-50	-32	-21	12
09-08-2020	-87	-76	-62	-68	-34	21
10-08-2020	-43	4	-45	-32	-30	15
11-08-2020	-47	-5	-45	-36	-38	17
12-08-2020	-46	-7	-45	-32	-31	15
13-08-2020	-47	-6	-45	-32	-31	17
14-08-2020	-44	-2	-43	-31	-30	15
15-08-2020	-46	3	-47	-30	-36	14
16-08-2020	-87	-75	-61	-67	-34	20
17-08-2020	-42	2	-45	-31	-29	14
18-08-2020	-44	-5	-43	-31	-31	15
19-08-2020	-44	-2	-44	-29	-29	14
20-08-2020	-44	-1	-43	-28	-31	15
21-08-2020	-40	9	-40	-25	-32	13
22-08-2020	-50	-5	-47	-30	-35	15
23-08-2020	-85	-73	-57	-63	-33	19
24-08-2020	-41	1	-39	-29	-31	12
25-08-2020	-43	-5	-41	-31	-32	15
26-08-2020	-44	-4	-42	-29	-29	14
27-08-2020	-44	-3	-41	-29	-30	15
28-08-2020	-42	-2	-38	-28	-31	13
29-08-2020	-42	7	-44	-24	-16	9
30-08-2020	-84	-71	-54	-61	-31	18
31-08-2020	-40	2	-36	-28	-33	12
01-09-2020	-40	-2	-38	-28	-31	13
02-09-2020	-42	-3	-40	-27	-30	13
03-09-2020	-42	-2	-41	-28	-30	15
04-09-2020	-40	1	-39	-27	-30	14
05-09-2020	-41	1	-44	-25	-15	10
06-09-2020	-54	-19	-44	-32	-4	9
07-09-2020	-39	0	-39	-28	-29	14
08-09-2020	-38	1	-36	-24	-31	13
09-09-2020	-41	-4	-38	-24	-29	13
10-09-2020	-41	-1	-38	-24	-30	14
11-09-2020	-36	2	-38	-24	-29	14
12-09-2020	-38	-1	-42	-22	-19	10
13-09-2020	-51	-20	-40	-25	-2	8
14-09-2020	-35	0	-35	-24	-28	13
15-09-2020	-34	0	-35	-23	-30	14
16-09-2020	-34	4	-35	-19	-29	13
17-09-2020	-38	-6	-38	-26	-30	16
18-09-2020	-36	1	-39	-26	-27	16
19-09-2020	-39	-5	-42	-23	-14	11
20-09-2020	-48	-18	-39	-26	3	10
21-09-2020	-34	0	-35	-25	-27	15
22-09-2020	-35	1	-31	-21	-30	15
23-09-2020	-37	4	-30	-18	-27	16
24-09-2020	-41	0	-32	-22	-28	18
25-09-2020	-41	2	-34	-23	-27	19
26-09-2020	-41	2	-33	-18	-15	13
27-09-2020	-49	-15	-29	-20	3	12
28-09-2020	-40	0	-31	-23	-26	18
29-09-2020	-40	-4	-32	-23	-30	17
30-09-2020	-38	6	-35	-17	-29	14
01-10-2020	-38	8	-39	-17	-29	13
02-10-2020	-35	18	-35	-21	-52	17
03-10-2020	-40	5	-40	-17	-19	9
04-10-2020	-48	-11	-37	-19	-3	7
05-10-2020	-36	8	-38	-20	-28	12
06-10-2020	-35	7	-36	-18	-31	12
07-10-2020	-35	9	-36	-16	-28	12
08-10-2020	-37	9	-37	-20	-27	15
09-10-2020	-36	11	-37	-22	-26	15
10-10-2020	-38	6	-38	-20	-16	12
11-10-2020	-45	-6	-33	-20	3	10
12-10-2020	-34	8	-35	-22	-25	15
13-10-2020	-32	11	-32	-19	-27	15
14-10-2020	-32	13	-33	-16	-25	14
15-10-2020	-34	13	-35	-18	-25	16
16-10-2020	-33	16	-35	-17	-25	16
17-10-2020	-35	11	-38	-15	-11	12
18-10-2020	-43	-10	-31	-16	2	9
19-10-2020	-32	10	-31	-19	-25	15
20-10-2020	-33	7	-33	-19	-27	15
21-10-2020	-31	12	-34	-15	-25	13
22-10-2020	-34	6	-38	-17	-26	14
23-10-2020	-29	20	-36	-15	-25	12
24-10-2020	-32	17	-38	-12	-13	9
25-10-2020	-42	-4	-35	-14	19	8
26-10-2020	-28	10	-26	-18	-45	15
27-10-2020	-28	13	-31	-13	-29	11
28-10-2020	-28	12	-31	-10	-27	10
29-10-2020	-30	5	-33	-12	-31	12
30-10-2020	-28	14	-31	-15	-34	13
31-10-2020	-32	7	-35	-15	-10	8
01-11-2020	-38	-2	-31	-14	4	7
02-11-2020	-29	11	-33	-18	-24	12
03-11-2020	-25	13	-30	-15	-27	12
04-11-2020	-27	11	-30	-14	-26	11
05-11-2020	-30	10	-33	-19	-25	13
06-11-2020	-28	14	-33	-19	-25	13
07-11-2020	-28	9	-35	-16	-8	8
08-11-2020	-33	1	-29	-15	10	7
09-11-2020	-24	16	-30	-18	-22	12
10-11-2020	-19	19	-28	-14	-26	11
11-11-2020	-19	21	-29	-9	-24	10
12-11-2020	-18	23	-29	-6	-26	11
13-11-2020	-7	51	-21	3	-39	11
14-11-2020	-51	-24	-27	-30	-63	17
15-11-2020	-49	-25	-23	-24	-20	8
16-11-2020	-38	-8	-27	-23	-36	14
17-11-2020	-31	7	-26	-18	-31	12
18-11-2020	-28	14	-27	-12	-27	11
19-11-2020	-28	14	-29	-13	-27	12
20-11-2020	-26	17	-26	-13	-27	11
21-11-2020	-29	11	-31	-13	-10	7
22-11-2020	-38	-1	-25	-15	4	6
23-11-2020	-28	15	-30	-19	-24	12
24-11-2020	-34	5	-35	-23	-31	15
25-11-2020	-49	-24	-42	-38	-52	23
26-11-2020	-39	-10	-34	-28	-46	16
27-11-2020	-27	15	-28	-16	-28	9
28-11-2020	-30	12	-34	-16	-12	8
29-11-2020	-43	-8	-32	-20	11	8
30-11-2020	-28	12	-30	-20	-24	12
01-12-2020	-25	15	-26	-16	-25	11
02-12-2020	-30	10	-22	-18	-22	12
03-12-2020	-38	-5	-31	-27	-26	16
04-12-2020	-36	0	-30	-26	-28	16
05-12-2020	-31	8	-27	-17	-8	9
06-12-2020	-38	-3	-19	-18	5	8
07-12-2020	-29	10	-22	-20	-22	12
08-12-2020	-33	3	-21	-22	-26	13
09-12-2020	-26	15	-18	-10	-21	11
10-12-2020	-25	15	-15	-6	-22	12
11-12-2020	-24	19	-13	-5	-22	13
12-12-2020	-28	13	-17	-6	-11	10
13-12-2020	-36	0	-6	-4	8	8
14-12-2020	-27	13	-12	-9	-21	13
15-12-2020	-26	13	-11	-8	-23	13
16-12-2020	-29	11	-15	-8	-20	13
17-12-2020	-31	9	-18	-11	-21	16
18-12-2020	-28	15	-17	-10	-19	15
19-12-2020	-28	12	-17	-6	-3	9
20-12-2020	-35	-1	-2	-5	11	8
21-12-2020	-26	14	-11	-10	-19	13
22-12-2020	-25	12	-10	-9	-22	13
23-12-2020	-24	17	-11	-4	-19	12
24-12-2020	-22	22	-9	-1	-21	13
25-12-2020	-23	21	4	-8	-41	16
26-12-2020	-30	7	-9	-8	-10	10
27-12-2020	-36	-5	3	-3	13	7
28-12-2020	-25	15	-7	-7	-19	13
29-12-2020	-25	12	-5	-7	-23	13
30-12-2020	-25	12	-10	-4	-19	12
31-12-2020	-20	25	-10	-2	-20	13
01-01-2021	-19	20	4	-9	-42	17
02-01-2021	-32	7	-17	-8	-6	11
03-01-2021	-37	-3	-6	-6	13	9
04-01-2021	-27	15	-12	-8	-16	13
05-01-2021	-33	-2	-19	-14	-24	17
06-01-2021	-27	13	-12	-8	-17	13
07-01-2021	-25	17	-12	-7	-17	14
08-01-2021	-23	21	-10	-7	-16	13
09-01-2021	-23	17	-11	-5	-5	9
10-01-2021	-28	7	0	-4	22	7
11-01-2021	-21	18	-7	-11	-16	12
12-01-2021	-18	21	-4	-5	-21	11
13-01-2021	-11	33	-5	4	-26	8
14-01-2021	-31	-8	1	-19	-66	18
15-01-2021	-34	-8	3	-26	-64	17
16-01-2021	-34	-11	-4	-20	-47	9
17-01-2021	-33	-10	1	-4	-9	1
18-01-2021	-21	15	-3	-10	-25	8
19-01-2021	-21	14	-3	-11	-25	9
20-01-2021	-22	16	-6	-9	-21	9
21-01-2021	-25	14	-9	-13	-21	12
22-01-2021	-23	18	-7	-11	-20	11
23-01-2021	-23	13	-8	-6	-8	6
24-01-2021	-26	5	6	0	11	4
25-01-2021	-15	18	10	-3	-25	7
26-01-2021	-12	20	18	-6	-51	13
27-01-2021	-18	16	6	2	-24	6
28-01-2021	-25	14	-1	-10	-30	12
29-01-2021	-22	24	-6	-8	-19	9
30-01-2021	-23	21	-9	-4	-4	4
31-01-2021	-28	12	1	0	11	2
01-02-2021	-20	26	-5	-7	-20	7
02-02-2021	-18	27	-4	-6	-22	7
03-02-2021	-20	24	-8	-4	-21	7
04-02-2021	-24	21	-13	-9	-22	8
05-02-2021	-22	28	-13	-9	-20	8
06-02-2021	-23	22	-13	-4	-7	4
07-02-2021	-28	9	0	-1	3	3
08-02-2021	-21	23	-10	-7	-21	7
09-02-2021	-20	25	-9	-6	-22	8
10-02-2021	-21	27	-10	-3	-19	7
11-02-2021	-23	22	-10	-6	-20	9
12-02-2021	-19	27	-10	-6	-18	8
13-02-2021	-18	22	-7	-2	-10	4
14-02-2021	-20	11	6	4	2	2
15-02-2021	-16	21	-3	-2	-22	6
16-02-2021	-18	21	-6	-5	-21	8
17-02-2021	-19	24	-8	-2	-18	8
18-02-2021	-21	22	-11	-5	-18	9
19-02-2021	-18	26	-11	-5	-16	9
20-02-2021	-19	21	-10	-2	-3	4
21-02-2021	-23	11	2	0	6	3
22-02-2021	-16	23	-5	-3	-18	7
23-02-2021	-13	24	-3	0	-20	7
24-02-2021	-12	24	-2	7	-21	5
25-02-2021	-18	21	-7	0	-21	7
26-02-2021	-18	27	-9	-2	-17	8
27-02-2021	-19	22	-6	-1	-5	4
28-02-2021	-25	12	3	-2	9	3
01-03-2021	-18	27	-8	-6	-15	8
02-03-2021	-14	27	-6	-2	-18	7
03-03-2021	-14	29	-6	2	-18	6
04-03-2021	-18	27	-9	-3	-17	9
05-03-2021	-14	31	-9	-2	-15	7
06-03-2021	-16	26	-8	-1	-1	4
07-03-2021	-24	15	4	-1	6	4
08-03-2021	-17	28	-7	-5	-14	8
09-03-2021	-14	27	-5	-3	-18	8
10-03-2021	-15	29	-5	2	-15	7
11-03-2021	-18	27	-3	2	-18	8
12-03-2021	-17	31	-6	1	-16	7
13-03-2021	-17	25	-4	1	-8	5
14-03-2021	-25	13	4	1	7	4
15-03-2021	-15	26	-3	-1	-18	7
16-03-2021	-18	23	-5	-5	-18	9
17-03-2021	-18	27	-7	-1	-14	8
18-03-2021	-20	25	-9	-4	-14	10
19-03-2021	-17	31	-9	-3	-12	9
20-03-2021	-18	25	-7	-1	0	5
21-03-2021	-26	13	3	-3	9	5
22-03-2021	-18	28	-6	-6	-12	9
23-03-2021	-14	27	-1	-1	-17	8
24-03-2021	-12	27	-1	3	-18	7
25-03-2021	-17	26	-7	-3	-16	10
26-03-2021	-15	32	-7	-2	-15	9
27-03-2021	-16	25	-6	0	-4	5
28-03-2021	-24	9	5	0	10	4
29-03-2021	-18	27	-3	-7	-16	10
30-03-2021	-15	25	-3	-5	-17	9
31-03-2021	-14	28	-2	1	-17	7
01-04-2021	-17	27	-6	-2	-17	10
02-04-2021	-10	37	-1	-5	-30	11
03-04-2021	-14	30	-5	1	-4	5
04-04-2021	-25	14	3	-2	9	5
05-04-2021	-14	34	0	-3	-25	10
06-04-2021	-33	10	5	-10	-67	16
07-04-2021	-14	35	-3	3	-21	8
08-04-2021	-17	33	-8	-3	-16	10
09-04-2021	-10	36	-9	-3	-15	10
10-04-2021	-17	26	-12	-6	-5	8
11-04-2021	-26	10	-8	-9	10	7
12-04-2021	-16	31	-9	-11	-16	11
13-04-2021	-12	39	-6	-8	-29	13
14-04-2021	-24	13	-10	-17	-49	18
15-04-2021	-23	21	-18	-11	-17	13
16-04-2021	-21	26	-16	-12	-16	13
17-04-2021	-23	21	-19	-11	-2	9
18-04-2021	-32	7	-15	-13	6	9
19-04-2021	-22	24	-15	-15	-17	13
20-04-2021	-23	22	-18	-15	-21	14
21-04-2021	-23	24	-21	-12	-21	13
22-04-2021	-24	22	-21	-13	-22	14
23-04-2021	-24	28	-23	-14	-21	14
24-04-2021	-22	45	-23	-8	-12	9
25-04-2021	-85	-78	-57	-75	-51	29
26-04-2021	-28	27	-17	-15	-24	14
27-04-2021	-31	20	-21	-18	-26	16
28-04-2021	-32	22	-22	-16	-26	15
29-04-2021	-33	21	-24	-17	-27	17
30-04-2021	-29	36	-23	-14	-25	15
01-05-2021	-42	20	-30	-26	-41	18
02-05-2021	-85	-77	-57	-75	-51	29
03-05-2021	-31	28	-21	-20	-27	16
04-05-2021	-30	27	-21	-20	-30	17
05-05-2021	-26	39	-20	-13	-29	15
06-05-2021	-58	-17	-34	-39	-39	24
07-05-2021	-55	-1	-33	-35	-39	23
08-05-2021	-34	44	-28	-15	-23	14
09-05-2021	-34	34	-22	-9	11	10
10-05-2021	-75	-43	-44	-63	-62	34
11-05-2021	-70	-31	-39	-57	-62	32
12-05-2021	-68	-25	-39	-54	-60	31
13-05-2021	-68	-22	-40	-53	-60	32
14-05-2021	-69	-21	-41	-55	-66	33
15-05-2021	-75	-35	-48	-59	-57	29
16-05-2021	-83	-69	-52	-70	-48	28
17-05-2021	-70	-23	-37	-56	-62	32
18-05-2021	-71	-29	-38	-56	-63	32
19-05-2021	-72	-29	-40	-55	-62	32
20-05-2021	-73	-32	-42	-59	-62	34
21-05-2021	-72	-27	-42	-58	-61	34
22-05-2021	-63	5	-41	-46	-50	26
23-05-2021	-36	70	-21	-7	1	11
24-05-2021	-83	-66	-49	-73	-71	41
25-05-2021	-81	-62	-47	-71	-72	39
26-05-2021	-79	-58	-44	-68	-71	38
27-05-2021	-78	-53	-44	-67	-69	39
28-05-2021	-76	-47	-39	-65	-68	37
29-05-2021	-77	-49	-43	-63	-59	32
30-05-2021	-79	-55	-41	-64	-38	27
31-05-2021	-73	-40	-34	-62	-63	35
01-06-2021	-71	-38	-31	-59	-63	34
02-06-2021	-71	-36	-31	-58	-62	33
03-06-2021	-71	-37	-33	-58	-61	35
04-06-2021	-71	-35	-34	-59	-60	34
05-06-2021	-73	-40	-39	-58	-51	29
06-06-2021	-76	-50	-36	-58	-30	24
07-06-2021	-57	0	-25	-46	-48	28
08-06-2021	-54	0	-21	-44	-48	26
09-06-2021	-54	4	-21	-41	-46	25
10-06-2021	-56	-1	-24	-43	-45	27
11-06-2021	-55	3	-24	-43	-44	27
12-06-2021	-57	-3	-29	-41	-36	22
13-06-2021	-63	-17	-24	-41	-17	18
14-06-2021	-47	4	-15	-37	-40	22
15-06-2021	-46	4	-16	-37	-41	22
16-06-2021	-45	8	-14	-34	-40	20
17-06-2021	-48	5	-19	-37	-39	23
18-06-2021	-47	8	-19	-37	-37	22
19-06-2021	-50	3	-25	-36	-25	17
20-06-2021	-58	-10	-23	-37	-10	15
21-06-2021	-42	9	-15	-34	-36	18
22-06-2021	-40	11	-12	-31	-37	18
23-06-2021	-40	13	-11	-28	-36	17
24-06-2021	-42	13	-15	-30	-35	19
25-06-2021	-41	18	-17	-31	-33	19
26-06-2021	-43	13	-21	-28	-22	15
27-06-2021	-52	-2	-15	-28	-4	13
28-06-2021	-32	18	-13	-25	-30	16
29-06-2021	-31	18	-11	-24	-31	16
30-06-2021	-31	21	-12	-20	-29	14
01-07-2021	-31	24	-13	-21	-28	17
02-07-2021	-30	29	-14	-20	-26	17
03-07-2021	-29	30	-15	-14	-12	11
04-07-2021	-40	13	-9	-16	1	10
05-07-2021	-20	35	-5	-14	-25	14
06-07-2021	-19	34	-3	-12	-27	14
07-07-2021	-19	35	-3	-8	-26	12
08-07-2021	-21	36	-6	-10	-25	15
09-07-2021	-19	40	-7	-9	-25	14
10-07-2021	-21	35	-9	-6	-15	10
11-07-2021	-29	20	2	-2	2	6
12-07-2021	-17	38	-1	-8	-25	12
13-07-2021	-16	37	0	-7	-27	13
14-07-2021	-16	36	-2	-5	-26	12
15-07-2021	-17	40	-4	-6	-25	13
16-07-2021	-17	35	-3	-6	-25	12
17-07-2021	-22	30	-9	-6	-10	9
18-07-2021	-30	19	0	-7	4	8
19-07-2021	-16	38	-2	-9	-23	13
20-07-2021	-14	38	1	-6	-25	12
21-07-2021	-16	36	4	-8	-35	14
22-07-2021	-18	38	-2	-7	-24	13
23-07-2021	-16	42	0	-5	-23	12
24-07-2021	-18	36	-3	-3	-11	8
25-07-2021	-28	18	5	-4	5	7
26-07-2021	-16	37	0	-8	-21	12
27-07-2021	-14	36	3	-7	-23	12
28-07-2021	-14	41	2	-3	-20	11
29-07-2021	-16	40	-2	-6	-20	13
30-07-2021	-13	47	0	-5	-18	12
31-07-2021	-14	43	-3	1	-3	7
01-08-2021	-23	30	7	1	10	6
02-08-2021	-14	45	2	-5	-19	12
03-08-2021	-12	41	8	-5	-27	12
04-08-2021	-12	45	3	0	-19	10
05-08-2021	-15	44	-1	-4	-17	13
06-08-2021	-13	48	0	-3	-16	12
07-08-2021	-15	44	-5	0	-2	8
08-08-2021	-27	22	2	-3	10	8
09-08-2021	-14	42	0	-6	-15	12
10-08-2021	-9	45	5	-2	-18	11
11-08-2021	-10	46	3	1	-17	10
12-08-2021	-12	46	0	-1	-16	12
13-08-2021	-11	49	0	-2	-15	12
14-08-2021	-13	44	-4	1	-5	8
15-08-2021	-26	26	6	0	12	7
16-08-2021	-12	44	3	-3	-16	11
17-08-2021	-10	42	3	-2	-18	11
18-08-2021	-10	48	2	3	-14	10
19-08-2021	-4	55	5	8	-17	10
20-08-2021	-4	49	12	4	-30	10
21-08-2021	-17	36	-4	-1	-6	8
22-08-2021	-25	22	6	1	7	6
23-08-2021	-12	41	4	-4	-14	11
24-08-2021	-8	44	8	-1	-16	10
25-08-2021	-8	45	7	3	-15	9
26-08-2021	-8	43	6	2	-17	10
27-08-2021	-10	43	1	-1	-14	11
28-08-2021	-12	40	1	1	-2	8
29-08-2021	-22	26	10	-1	11	8
30-08-2021	-10	46	9	-6	-24	14
31-08-2021	-4	46	9	2	-14	9
01-09-2021	-4	50	10	7	-14	8
02-09-2021	-9	46	3	0	-12	11
03-09-2021	-5	53	2	0	-11	11
04-09-2021	-10	45	-1	4	5	7
05-09-2021	-19	31	5	1	12	8
06-09-2021	-5	50	8	2	-11	10
07-09-2021	2	58	14	8	-13	8
08-09-2021	7	61	19	20	-16	5
09-09-2021	8	68	20	23	-18	5
10-09-2021	-2	52	23	3	-49	15
11-09-2021	-9	43	11	4	-8	7
12-09-2021	-16	31	18	11	11	4
13-09-2021	-5	49	11	4	-12	9
14-09-2021	-2	50	13	5	-14	9
15-09-2021	0	53	12	11	-14	7
16-09-2021	-2	48	11	8	-16	8
17-09-2021	-7	52	5	2	-12	10
18-09-2021	-9	44	5	5	3	6
19-09-2021	-19	25	11	2	11	7
20-09-2021	-7	45	9	0	-11	10
21-09-2021	-6	44	10	1	-13	10
22-09-2021	-8	44	5	2	-9	10
23-09-2021	-10	43	4	0	-9	11
24-09-2021	-8	48	4	0	-9	11
25-09-2021	-10	39	3	2	3	7
26-09-2021	-19	26	10	1	16	7
27-09-2021	-9	42	8	-2	-9	11
28-09-2021	-6	43	11	1	-11	10
29-09-2021	-8	44	8	2	-9	10
30-09-2021	-9	43	3	1	-8	11
01-10-2021	-2	58	6	6	-8	10
02-10-2021	-8	45	13	1	-30	11
03-10-2021	-15	32	12	4	14	7
04-10-2021	-5	50	9	3	-7	9
05-10-2021	-10	37	-1	-1	-12	11
06-10-2021	-5	52	10	6	-12	10
07-10-2021	-6	52	4	3	-7	11
08-10-2021	-2	57	6	6	-7	10
09-10-2021	-3	45	2	7	-1	7
10-10-2021	-9	32	7	6	20	6
11-10-2021	-3	45	5	2	-7	10
12-10-2021	1	49	8	6	-9	9
13-10-2021	3	61	8	14	-6	7
14-10-2021	-2	52	11	1	-36	17
15-10-2021	2	51	19	-2	-35	15
16-10-2021	-5	39	10	4	-5	8
17-10-2021	-8	29	15	10	15	5
18-10-2021	2	52	14	7	-9	9
19-10-2021	4	51	16	5	-22	11
20-10-2021	0	50	11	12	-7	8
21-10-2021	-3	49	5	5	-6	10
22-10-2021	2	57	6	7	-5	9
23-10-2021	0	46	4	11	7	5
24-10-2021	-5	32	11	12	17	4
25-10-2021	2	50	9	6	-6	9
26-10-2021	4	51	12	7	-7	9
27-10-2021	4	53	11	11	-6	8
28-10-2021	-1	50	5	5	-5	10
29-10-2021	-2	49	-3	3	-3	11
30-10-2021	2	52	-1	12	13	6
31-10-2021	-3	42	5	12	35	6
01-11-2021	7	58	6	8	-4	9
02-11-2021	19	72	15	22	-9	7
03-11-2021	29	97	26	35	-24	8
04-11-2021	-14	14	25	-8	-72	22
05-11-2021	1	44	31	0	-48	16
06-11-2021	-3	41	16	11	-20	8
07-11-2021	-20	19	6	12	0	7
08-11-2021	-13	32	-1	-2	-25	16
09-11-2021	-2	48	5	6	-19	12
