# Supplementary material for: Relationship between mobility and road traffic injuries during COVID-19 pandemic—The role of attendant factors
Source: PLoS One. 2022 May 20;17(5):e0268190. doi: 10.1371/journal.pone.0268190 (PMC9122230; doi:10.1371/journal.pone.0268190)
Supplement: S4 Data — (CSV) [file pone.0268190.s004.csv]

date	retail_and_recreation_percent_change_from_baseline	grocery_and_pharmacy_percent_change_from_baseline	parks_percent_change_from_baseline	transit_stations_percent_change_from_baseline	workplaces_percent_change_from_baseline	residential_percent_change_from_baseline
15-02-2020	0	2	4	5	3	0
16-02-2020	-2	3	4	3	-1	2
17-02-2020	-2	2	3	2	5	2
18-02-2020	-2	2	8	4	3	1
19-02-2020	1	2	4	4	4	1
20-02-2020	-1	1	3	3	4	1
21-02-2020	-1	2	3	3	-1	1
22-02-2020	-4	-2	1	-1	-3	2
23-02-2020	-5	-5	3	-2	-1	2
24-02-2020	-4	0	1	-1	5	2
25-02-2020	-1	0	2	5	2	0
26-02-2020	-1	-2	0	4	2	0
27-02-2020	-3	-1	1	0	4	2
28-02-2020	0	2	3	2	5	1
29-02-2020	1	4	2	4	7	0
01-03-2020	2	3	2	3	1	1
02-03-2020	-1	5	1	1	6	1
03-03-2020	0	4	6	4	4	1
04-03-2020	2	4	1	3	4	1
05-03-2020	2	3	2	2	2	1
06-03-2020	2	5	7	3	2	1
07-03-2020	-1	5	2	3	5	1
08-03-2020	-3	4	3	-1	-1	2
09-03-2020	-2	3	4	-1	3	2
10-03-2020	-2	5	10	0	-3	3
11-03-2020	-2	3	3	2	2	2
12-03-2020	-2	2	3	-2	1	2
13-03-2020	-3	4	3	-1	0	2
14-03-2020	-9	3	-1	-6	-6	4
15-03-2020	-13	4	-5	-8	-3	4
16-03-2020	-8	7	0	-4	0	4
17-03-2020	-15	11	-1	-7	-11	6
18-03-2020	-18	16	-22	-13	-13	8
19-03-2020	-24	8	-29	-21	-16	10
20-03-2020	-31	11	-35	-27	-21	11
21-03-2020	-42	20	-53	-33	-19	10
22-03-2020	-90	-86	-87	-82	-64	24
23-03-2020	-46	18	-56	-58	-48	19
24-03-2020	-64	-7	-68	-70	-65	24
25-03-2020	-91	-72	-87	-90	-87	40
26-03-2020	-90	-71	-87	-90	-86	41
27-03-2020	-91	-70	-87	-90	-86	40
28-03-2020	-92	-71	-89	-89	-81	35
29-03-2020	-90	-68	-89	-87	-64	25
30-03-2020	-89	-69	-85	-89	-84	39
31-03-2020	-88	-67	-84	-88	-84	38
01-04-2020	-88	-67	-85	-88	-85	39
02-04-2020	-88	-66	-84	-88	-84	40
03-04-2020	-88	-64	-84	-88	-84	39
04-04-2020	-89	-66	-86	-87	-77	33
05-04-2020	-89	-69	-88	-86	-61	25
06-04-2020	-89	-70	-86	-89	-85	40
07-04-2020	-90	-62	-84	-85	-83	38
08-04-2020	-90	-62	-84	-85	-83	39
09-04-2020	-90	-62	-85	-86	-84	40
10-04-2020	-91	-61	-85	-87	-86	41
11-04-2020	-91	-62	-86	-85	-78	34
12-04-2020	-90	-61	-86	-82	-60	25
13-04-2020	-89	-61	-84	-85	-82	39
14-04-2020	-91	-66	-86	-87	-86	40
15-04-2020	-89	-64	-84	-85	-82	39
16-04-2020	-91	-62	-95	-84	-82	40
17-04-2020	-92	-61	-96	-85	-82	40
18-04-2020	-92	-62	-96	-84	-75	34
19-04-2020	-92	-60	-96	-81	-57	25
20-04-2020	-91	-63	-95	-85	-79	39
21-04-2020	-91	-61	-96	-84	-81	38
22-04-2020	-91	-62	-96	-85	-81	39
23-04-2020	-91	-62	-96	-85	-81	41
24-04-2020	-91	-59	-96	-85	-81	40
25-04-2020	-89	-32	-96	-80	-76	31
26-04-2020	-97	-91	-98	-90	-68	29
27-04-2020	-96	-88	-97	-91	-87	45
28-04-2020	-96	-87	-97	-90	-87	43
29-04-2020	-95	-87	-97	-90	-86	44
30-04-2020	-88	-39	-95	-83	-80	39
01-05-2020	-91	-57	-96	-87	-84	41
02-05-2020	-92	-59	-96	-84	-74	34
03-05-2020	-92	-61	-96	-82	-56	25
04-05-2020	-88	-52	-95	-83	-76	37
05-05-2020	-88	-51	-95	-82	-77	37
06-05-2020	-87	-46	-94	-81	-76	37
07-05-2020	-87	-48	-94	-81	-76	38
08-05-2020	-87	-47	-94	-81	-75	37
09-05-2020	-88	-48	-95	-80	-68	31
10-05-2020	-88	-51	-96	-78	-50	24
11-05-2020	-84	-44	-94	-78	-70	35
12-05-2020	-84	-43	-94	-77	-71	34
13-05-2020	-83	-42	-94	-76	-70	34
14-05-2020	-83	-42	-94	-77	-70	35
15-05-2020	-83	-40	-94	-78	-69	34
16-05-2020	-84	-40	-95	-75	-58	28
17-05-2020	-85	-45	-95	-74	-45	22
18-05-2020	-79	-38	-93	-75	-64	31
19-05-2020	-80	-39	-93	-75	-67	31
20-05-2020	-78	-38	-91	-75	-66	32
21-05-2020	-78	-38	-92	-76	-66	33
22-05-2020	-79	-37	-92	-76	-65	32
23-05-2020	-80	-36	-93	-74	-55	27
24-05-2020	-81	-41	-93	-73	-40	20
25-05-2020	-77	-39	-92	-77	-70	32
26-05-2020	-76	-37	-91	-73	-64	30
27-05-2020	-75	-36	-91	-73	-63	30
28-05-2020	-76	-36	-91	-74	-63	31
29-05-2020	-76	-33	-91	-74	-62	30
30-05-2020	-77	-32	-92	-71	-48	24
31-05-2020	-80	-38	-93	-71	-34	20
01-06-2020	-72	-28	-89	-70	-58	27
02-06-2020	-72	-27	-89	-69	-60	27
03-06-2020	-71	-25	-89	-68	-59	27
04-06-2020	-72	-27	-89	-70	-59	29
05-06-2020	-71	-27	-85	-71	-59	28
06-06-2020	-73	-28	-87	-69	-45	23
07-06-2020	-76	-34	-88	-70	-32	19
08-06-2020	-69	-28	-84	-71	-57	27
09-06-2020	-70	-28	-84	-70	-59	27
10-06-2020	-69	-28	-84	-70	-59	27
11-06-2020	-69	-27	-85	-72	-59	29
12-06-2020	-69	-20	-84	-72	-59	28
13-06-2020	-73	-29	-87	-71	-48	24
14-06-2020	-77	-40	-89	-72	-31	19
15-06-2020	-68	-27	-84	-72	-58	27
16-06-2020	-66	-20	-84	-69	-60	26
17-06-2020	-64	-16	-83	-68	-59	25
18-06-2020	-61	-3	-82	-67	-59	24
19-06-2020	-93	-75	-93	-89	-81	42
20-06-2020	-93	-69	-94	-88	-73	35
21-06-2020	-97	-92	-96	-91	-63	30
22-06-2020	-90	-64	-93	-88	-80	40
23-06-2020	-90	-66	-93	-87	-81	40
24-06-2020	-90	-67	-93	-87	-80	40
25-06-2020	-91	-67	-93	-88	-80	42
26-06-2020	-91	-69	-93	-88	-80	41
27-06-2020	-92	-62	-94	-87	-72	35
28-06-2020	-97	-91	-96	-90	-61	30
29-06-2020	-89	-61	-92	-86	-78	40
30-06-2020	-89	-63	-92	-86	-78	39
01-07-2020	-89	-61	-92	-85	-78	39
02-07-2020	-89	-64	-92	-86	-78	41
03-07-2020	-90	-62	-93	-87	-78	40
04-07-2020	-90	-58	-93	-85	-69	34
05-07-2020	-96	-90	-96	-90	-61	29
06-07-2020	-68	-25	-84	-72	-60	27
07-07-2020	-70	-30	-85	-72	-62	27
08-07-2020	-69	-31	-85	-71	-60	27
09-07-2020	-70	-33	-85	-72	-60	29
10-07-2020	-70	-31	-84	-73	-60	28
11-07-2020	-70	-22	-86	-70	-48	22
12-07-2020	-96	-90	-95	-90	-61	28
13-07-2020	-68	-28	-83	-71	-58	26
14-07-2020	-69	-31	-83	-71	-60	27
15-07-2020	-67	-30	-83	-70	-59	27
16-07-2020	-69	-33	-83	-72	-59	29
17-07-2020	-69	-30	-83	-72	-58	28
18-07-2020	-68	-18	-84	-67	-44	20
19-07-2020	-96	-90	-95	-89	-62	28
20-07-2020	-66	-28	-81	-70	-56	26
21-07-2020	-68	-31	-82	-70	-59	26
22-07-2020	-66	-29	-82	-69	-58	26
23-07-2020	-67	-31	-82	-70	-58	27
24-07-2020	-67	-28	-81	-69	-58	27
25-07-2020	-68	-19	-83	-66	-46	20
26-07-2020	-95	-89	-95	-88	-62	27
27-07-2020	-64	-25	-80	-67	-57	24
28-07-2020	-68	-34	-82	-69	-59	26
29-07-2020	-68	-35	-82	-70	-59	27
30-07-2020	-63	-23	-79	-68	-58	26
31-07-2020	-64	-23	-79	-68	-58	25
01-08-2020	-64	-9	-81	-64	-49	19
02-08-2020	-95	-88	-94	-87	-63	26
03-08-2020	-59	-19	-78	-66	-56	22
04-08-2020	-62	-23	-79	-66	-58	24
05-08-2020	-59	-24	-79	-66	-56	23
06-08-2020	-60	-24	-78	-67	-56	25
07-08-2020	-61	-21	-77	-67	-56	23
08-08-2020	-60	-8	-79	-63	-45	17
09-08-2020	-95	-87	-93	-87	-63	26
10-08-2020	-54	-14	-76	-64	-55	21
11-08-2020	-59	-21	-78	-67	-62	25
12-08-2020	-57	-25	-76	-66	-57	23
13-08-2020	-57	-23	-76	-65	-56	24
14-08-2020	-56	-18	-76	-65	-55	22
15-08-2020	-60	-12	-78	-65	-60	20
16-08-2020	-94	-87	-93	-87	-63	26
17-08-2020	-54	-17	-76	-63	-54	21
18-08-2020	-56	-22	-76	-64	-56	22
19-08-2020	-55	-20	-76	-63	-55	22
20-08-2020	-55	-19	-76	-63	-55	22
21-08-2020	-54	-7	-76	-62	-56	20
22-08-2020	-67	-25	-80	-68	-63	22
23-08-2020	-94	-86	-92	-86	-63	25
24-08-2020	-52	-17	-74	-62	-54	18
25-08-2020	-56	-22	-75	-63	-56	21
26-08-2020	-56	-23	-75	-63	-54	21
27-08-2020	-55	-22	-76	-64	-54	22
28-08-2020	-55	-19	-75	-63	-55	20
29-08-2020	-57	-9	-77	-59	-40	14
30-08-2020	-94	-86	-92	-85	-62	24
31-08-2020	-51	-16	-75	-63	-55	18
01-09-2020	-51	-17	-73	-59	-54	19
02-09-2020	-51	-17	-73	-59	-53	19
03-09-2020	-52	-18	-73	-61	-53	20
04-09-2020	-52	-15	-73	-61	-53	19
05-09-2020	-54	-14	-74	-57	-37	13
06-09-2020	-66	-36	-76	-60	-32	12
07-09-2020	-50	-17	-71	-58	-52	18
08-09-2020	-50	-15	-70	-55	-54	18
09-09-2020	-50	-17	-71	-56	-52	18
10-09-2020	-50	-16	-70	-56	-52	20
11-09-2020	-50	-15	-70	-56	-52	19
12-09-2020	-52	-16	-73	-53	-39	14
13-09-2020	-69	-46	-78	-57	-31	12
14-09-2020	-48	-19	-71	-55	-49	17
15-09-2020	-49	-19	-71	-54	-52	19
16-09-2020	-46	-15	-69	-53	-50	19
17-09-2020	-50	-22	-68	-57	-52	21
18-09-2020	-50	-14	-68	-55	-50	20
19-09-2020	-53	-19	-74	-53	-35	14
20-09-2020	-64	-40	-72	-54	-26	12
21-09-2020	-46	-17	-67	-53	-49	18
22-09-2020	-48	-15	-67	-51	-52	19
23-09-2020	-48	-12	-66	-49	-49	19
24-09-2020	-49	-13	-66	-51	-50	20
25-09-2020	-53	-14	-69	-53	-50	20
26-09-2020	-53	-10	-71	-48	-35	14
27-09-2020	-64	-36	-71	-48	-25	11
28-09-2020	-50	-16	-70	-51	-48	19
29-09-2020	-52	-19	-70	-50	-51	19
30-09-2020	-47	-8	-66	-48	-49	18
01-10-2020	-47	-6	-64	-47	-47	17
02-10-2020	-49	1	-55	-55	-68	23
03-10-2020	-53	-7	-63	-45	-33	12
04-10-2020	-64	-32	-63	-44	-24	10
05-10-2020	-47	-7	-57	-45	-46	16
06-10-2020	-47	-7	-57	-44	-49	17
07-10-2020	-46	-6	-57	-45	-47	17
08-10-2020	-46	-5	-59	-47	-47	18
09-10-2020	-47	-4	-59	-47	-47	18
10-10-2020	-50	-7	-65	-45	-35	13
11-10-2020	-61	-31	-63	-43	-21	11
12-10-2020	-46	-12	-61	-45	-46	17
13-10-2020	-45	-7	-58	-43	-48	17
14-10-2020	-44	-6	-58	-43	-46	18
15-10-2020	-45	-4	-57	-44	-46	19
16-10-2020	-47	-3	-60	-45	-46	18
17-10-2020	-49	-6	-67	-41	-30	13
18-10-2020	-65	-40	-70	-47	-25	11
19-10-2020	-44	-7	-60	-43	-45	17
20-10-2020	-48	-13	-63	-45	-48	18
21-10-2020	-42	-5	-58	-42	-45	17
22-10-2020	-49	-16	-64	-45	-46	18
23-10-2020	-42	4	-58	-42	-44	16
24-10-2020	-48	-2	-64	-40	-30	12
25-10-2020	-61	-32	-65	-42	-12	10
26-10-2020	-41	-9	-56	-50	-60	19
27-10-2020	-43	-6	-56	-41	-47	15
28-10-2020	-43	-9	-57	-42	-45	15
29-10-2020	-51	-21	-66	-51	-51	19
30-10-2020	-43	-4	-55	-49	-51	16
31-10-2020	-45	-6	-60	-41	-25	10
01-11-2020	-56	-27	-61	-38	-16	8
02-11-2020	-40	-7	-55	-41	-42	15
03-11-2020	-38	-5	-53	-40	-45	15
04-11-2020	-40	-10	-55	-42	-45	16
05-11-2020	-38	-3	-53	-42	-43	16
06-11-2020	-39	0	-55	-42	-43	15
07-11-2020	-43	-8	-63	-37	-24	10
08-11-2020	-50	-22	-57	-33	-12	8
09-11-2020	-34	-1	-52	-39	-41	14
10-11-2020	-33	0	-51	-37	-43	14
11-11-2020	-34	-5	-56	-37	-43	14
12-11-2020	-40	-10	-61	-41	-45	16
13-11-2020	-28	23	-54	-39	-49	14
14-11-2020	-63	-35	-70	-61	-64	20
15-11-2020	-66	-46	-71	-51	-28	10
16-11-2020	-55	-30	-70	-53	-48	17
17-11-2020	-42	-7	-59	-41	-45	15
18-11-2020	-40	-6	-56	-40	-43	15
19-11-2020	-39	-4	-56	-40	-43	15
20-11-2020	-40	-1	-56	-41	-43	14
21-11-2020	-42	-3	-59	-34	-23	9
22-11-2020	-55	-25	-58	-35	-14	7
23-11-2020	-40	-2	-57	-40	-41	14
24-11-2020	-60	-25	-75	-52	-52	22
25-11-2020	-83	-64	-87	-81	-82	36
26-11-2020	-61	-32	-74	-69	-68	26
27-11-2020	-43	-2	-61	-46	-44	14
28-11-2020	-44	-2	-63	-39	-25	10
29-11-2020	-61	-32	-67	-42	-9	10
30-11-2020	-38	-5	-57	-41	-41	14
01-12-2020	-37	-2	-53	-37	-42	14
02-12-2020	-39	-5	-51	-41	-40	15
03-12-2020	-46	-16	-61	-46	-42	17
04-12-2020	-52	-20	-67	-52	-47	19
05-12-2020	-44	-5	-58	-37	-22	10
06-12-2020	-54	-24	-57	-37	-14	8
07-12-2020	-38	-4	-50	-38	-39	13
08-12-2020	-40	-6	-53	-38	-41	14
09-12-2020	-36	-1	-50	-36	-40	13
10-12-2020	-35	-1	-50	-35	-41	14
11-12-2020	-37	2	-50	-35	-41	13
12-12-2020	-39	2	-55	-32	-27	9
13-12-2020	-52	-22	-52	-29	-12	7
14-12-2020	-36	-4	-46	-34	-39	13
15-12-2020	-37	-2	-45	-33	-41	14
16-12-2020	-37	-3	-47	-34	-39	14
17-12-2020	-37	-2	-45	-36	-39	15
18-12-2020	-37	3	-44	-34	-39	14
19-12-2020	-38	1	-47	-28	-19	8
20-12-2020	-50	-22	-35	-25	-10	7
21-12-2020	-34	-2	-43	-32	-37	13
22-12-2020	-34	-2	-43	-31	-40	13
23-12-2020	-32	2	-43	-30	-38	13
24-12-2020	-30	7	-38	-30	-40	13
25-12-2020	-34	7	-28	-41	-59	17
26-12-2020	-44	-7	-47	-35	-26	10
27-12-2020	-54	-28	-38	-28	-7	6
28-12-2020	-35	-2	-42	-32	-38	12
29-12-2020	-35	-2	-40	-31	-40	13
30-12-2020	-35	-6	-43	-32	-38	13
31-12-2020	-24	16	-40	-29	-38	12
01-01-2021	-29	6	-30	-42	-61	17
02-01-2021	-47	-11	-56	-36	-22	11
03-01-2021	-52	-23	-36	-24	-8	7
04-01-2021	-34	1	-37	-29	-35	12
05-01-2021	-56	-33	-67	-45	-47	20
06-01-2021	-35	-1	-40	-30	-36	14
07-01-2021	-34	0	-38	-31	-37	15
08-01-2021	-32	6	-31	-28	-35	13
09-01-2021	-33	2	-36	-24	-22	8
10-01-2021	-44	-20	-24	-17	-2	5
11-01-2021	-28	3	-31	-26	-34	11
12-01-2021	-28	4	-31	-24	-38	10
13-01-2021	-26	8	-38	-28	-42	9
14-01-2021	-45	-28	-41	-56	-75	20
15-01-2021	-47	-24	-55	-57	-69	17
16-01-2021	-51	-30	-63	-49	-52	9
17-01-2021	-54	-37	-56	-33	-23	0
18-01-2021	-34	-6	-38	-33	-41	8
19-01-2021	-34	-4	-34	-30	-41	10
20-01-2021	-31	-3	-32	-29	-38	10
21-01-2021	-33	-2	-31	-31	-38	12
22-01-2021	-33	2	-29	-29	-37	11
23-01-2021	-36	-2	-36	-25	-23	6
24-01-2021	-47	-25	-31	-21	-9	3
25-01-2021	-30	-5	-32	-28	-40	7
26-01-2021	-28	-4	-14	-36	-67	15
27-01-2021	-32	-5	-22	-23	-39	8
28-01-2021	-34	-3	-25	-35	-44	13
29-01-2021	-33	8	-25	-28	-36	10
30-01-2021	-34	8	-30	-21	-17	5
31-01-2021	-46	-15	-20	-16	-5	2
01-02-2021	-30	8	-24	-25	-36	8
02-02-2021	-29	10	-23	-21	-38	9
03-02-2021	-28	9	-25	-24	-37	9
04-02-2021	-29	9	-27	-27	-37	10
05-02-2021	-30	16	-26	-25	-35	10
06-02-2021	-31	13	-29	-18	-18	4
07-02-2021	-44	-14	-19	-14	-10	3
08-02-2021	-29	9	-29	-23	-35	8
09-02-2021	-28	13	-25	-20	-37	9
10-02-2021	-27	14	-24	-21	-35	9
11-02-2021	-29	9	-21	-24	-35	11
12-02-2021	-28	11	-20	-22	-34	9
13-02-2021	-29	8	-22	-17	-24	5
14-02-2021	-40	-18	-15	-8	-10	2
15-02-2021	-26	3	-20	-19	-36	7
16-02-2021	-28	5	-18	-18	-37	9
17-02-2021	-27	8	-20	-20	-34	9
18-02-2021	-28	8	-17	-20	-34	11
19-02-2021	-29	11	-17	-21	-33	10
20-02-2021	-31	8	-23	-15	-16	4
21-02-2021	-43	-17	-13	-11	-8	3
22-02-2021	-28	5	-18	-19	-33	8
23-02-2021	-27	6	-17	-15	-36	8
24-02-2021	-25	4	-18	-14	-35	7
25-02-2021	-27	6	-18	-17	-35	9
26-02-2021	-29	12	-18	-15	-33	9
27-02-2021	-29	9	-17	-10	-17	4
28-02-2021	-43	-15	-11	-10	-4	3
01-03-2021	-26	8	-18	-17	-31	8
02-03-2021	-25	10	-16	-14	-34	8
03-03-2021	-23	10	-16	-15	-33	8
04-03-2021	-24	12	-16	-17	-32	10
05-03-2021	-24	15	-15	-18	-32	8
06-03-2021	-27	12	-19	-12	-14	4
07-03-2021	-41	-12	-7	-9	-7	3
08-03-2021	-24	10	-17	-17	-30	8
09-03-2021	-26	10	-16	-15	-34	9
10-03-2021	-24	10	-14	-16	-32	8
11-03-2021	-26	10	-14	-19	-33	10
12-03-2021	-28	13	-17	-20	-32	9
13-03-2021	-31	8	-19	-17	-22	5
14-03-2021	-44	-16	-12	-15	-8	4
15-03-2021	-27	6	-17	-19	-32	8
16-03-2021	-30	6	-15	-19	-34	10
17-03-2021	-27	9	-15	-20	-30	10
18-03-2021	-28	9	-14	-21	-31	11
19-03-2021	-28	14	-15	-20	-30	10
20-03-2021	-30	11	-19	-15	-13	5
21-03-2021	-43	-15	-10	-15	-6	4
22-03-2021	-28	9	-16	-21	-29	10
23-03-2021	-28	8	-14	-19	-34	10
24-03-2021	-24	9	-15	-21	-33	9
25-03-2021	-27	12	-15	-23	-32	11
26-03-2021	-27	16	-12	-21	-32	10
27-03-2021	-29	11	-19	-18	-18	6
28-03-2021	-44	-16	-15	-16	-4	4
29-03-2021	-28	11	-12	-25	-34	11
30-03-2021	-29	8	-14	-23	-34	10
31-03-2021	-25	10	-15	-22	-32	9
01-04-2021	-26	10	-14	-23	-33	11
02-04-2021	-23	19	-10	-30	-46	13
03-04-2021	-31	12	-24	-19	-17	5
04-04-2021	-46	-16	-17	-22	-7	5
05-04-2021	-29	12	-22	-29	-38	11
06-04-2021	-47	-4	-20	-43	-75	20
07-04-2021	-29	11	-22	-27	-36	11
08-04-2021	-28	14	-19	-26	-33	12
09-04-2021	-26	16	-21	-26	-33	11
10-04-2021	-34	10	-32	-26	-21	8
11-04-2021	-48	-20	-43	-27	-7	8
12-04-2021	-29	12	-25	-29	-33	12
13-04-2021	-29	19	-30	-31	-44	14
14-04-2021	-38	-6	-37	-47	-64	22
15-04-2021	-35	5	-32	-31	-36	15
16-04-2021	-36	10	-30	-32	-35	14
17-04-2021	-40	6	-44	-30	-18	10
18-04-2021	-54	-20	-49	-32	-11	9
19-04-2021	-36	6	-34	-34	-36	14
20-04-2021	-40	4	-45	-35	-40	16
21-04-2021	-39	4	-48	-36	-40	16
22-04-2021	-39	3	-48	-37	-41	16
23-04-2021	-41	10	-48	-37	-40	16
24-04-2021	-43	29	-55	-34	-29	10
25-04-2021	-93	-87	-90	-83	-66	27
26-04-2021	-47	4	-51	-40	-44	16
27-04-2021	-49	0	-52	-40	-47	18
28-04-2021	-49	2	-54	-42	-46	19
29-04-2021	-48	3	-54	-42	-47	19
30-04-2021	-48	18	-53	-40	-45	18
01-05-2021	-61	-1	-67	-54	-56	20
02-05-2021	-93	-85	-88	-83	-65	27
03-05-2021	-48	5	-53	-45	-47	18
04-05-2021	-47	7	-53	-43	-50	20
05-05-2021	-41	18	-51	-41	-49	19
06-05-2021	-71	-32	-64	-59	-58	27
07-05-2021	-69	-17	-60	-56	-58	26
08-05-2021	-55	21	-64	-45	-41	16
09-05-2021	-62	-9	-64	-40	-11	11
10-05-2021	-84	-56	-79	-79	-77	36
11-05-2021	-81	-46	-76	-76	-77	34
12-05-2021	-80	-41	-75	-75	-76	35
13-05-2021	-79	-38	-74	-75	-75	35
14-05-2021	-81	-37	-76	-78	-80	35
15-05-2021	-85	-46	-81	-76	-69	29
16-05-2021	-91	-80	-87	-81	-61	26
17-05-2021	-80	-37	-75	-75	-75	34
18-05-2021	-82	-44	-76	-76	-76	34
19-05-2021	-81	-43	-77	-76	-75	35
20-05-2021	-82	-46	-78	-79	-75	36
21-05-2021	-82	-42	-80	-78	-75	36
22-05-2021	-74	-4	-78	-70	-63	26
23-05-2021	-61	23	-68	-45	-13	11
24-05-2021	-88	-75	-85	-84	-81	40
25-05-2021	-87	-71	-83	-83	-81	39
26-05-2021	-86	-68	-82	-83	-81	39
27-05-2021	-85	-64	-81	-82	-80	39
28-05-2021	-84	-59	-80	-81	-78	37
29-05-2021	-85	-59	-83	-79	-70	31
30-05-2021	-88	-69	-84	-76	-52	24
31-05-2021	-80	-53	-76	-77	-75	35
01-06-2021	-80	-51	-75	-76	-76	34
02-06-2021	-79	-49	-75	-75	-75	35
03-06-2021	-79	-48	-74	-76	-74	36
04-06-2021	-80	-46	-75	-76	-73	35
05-06-2021	-82	-50	-79	-74	-64	28
06-06-2021	-86	-65	-81	-73	-47	22
07-06-2021	-68	-18	-69	-66	-64	28
08-06-2021	-67	-16	-67	-65	-65	28
09-06-2021	-66	-13	-66	-64	-63	28
10-06-2021	-67	-17	-66	-65	-63	29
11-06-2021	-67	-13	-66	-65	-61	28
12-06-2021	-71	-18	-73	-63	-52	22
13-06-2021	-79	-41	-74	-62	-37	18
14-06-2021	-58	-12	-59	-58	-57	23
15-06-2021	-59	-12	-59	-57	-58	24
16-06-2021	-56	-7	-58	-56	-57	23
17-06-2021	-58	-8	-58	-58	-57	24
18-06-2021	-59	-6	-58	-58	-55	23
19-06-2021	-63	-8	-66	-55	-42	17
20-06-2021	-74	-31	-68	-54	-31	14
21-06-2021	-51	-2	-52	-49	-53	19
22-06-2021	-51	-1	-51	-47	-54	20
23-06-2021	-49	3	-49	-46	-53	19
24-06-2021	-50	4	-51	-47	-53	21
25-06-2021	-51	8	-52	-46	-51	20
26-06-2021	-54	6	-59	-41	-39	14
27-06-2021	-67	-22	-60	-39	-25	11
28-06-2021	-44	0	-54	-42	-50	17
29-06-2021	-43	4	-46	-40	-51	17
30-06-2021	-41	7	-47	-39	-50	16
01-07-2021	-39	13	-43	-37	-49	18
02-07-2021	-42	16	-46	-37	-48	18
03-07-2021	-42	19	-50	-28	-31	11
04-07-2021	-55	-10	-48	-26	-22	9
05-07-2021	-33	17	-39	-31	-46	15
06-07-2021	-34	17	-37	-30	-48	16
07-07-2021	-31	19	-37	-30	-48	15
08-07-2021	-33	19	-38	-32	-47	16
09-07-2021	-35	23	-43	-31	-46	16
10-07-2021	-36	23	-47	-25	-36	10
11-07-2021	-50	-10	-46	-19	-22	6
12-07-2021	-31	20	-36	-27	-46	14
13-07-2021	-32	18	-37	-26	-48	15
14-07-2021	-29	19	-34	-28	-47	14
15-07-2021	-30	23	-36	-29	-47	15
16-07-2021	-37	10	-41	-31	-46	14
17-07-2021	-40	12	-49	-25	-30	10
18-07-2021	-49	-8	-44	-21	-20	7
19-07-2021	-30	19	-35	-27	-45	14
20-07-2021	-30	19	-34	-26	-47	14
21-07-2021	-30	19	-31	-34	-56	17
22-07-2021	-31	20	-35	-29	-45	15
23-07-2021	-33	23	-35	-29	-44	14
24-07-2021	-35	20	-42	-24	-31	9
25-07-2021	-50	-12	-42	-21	-18	6
26-07-2021	-30	18	-34	-27	-42	13
27-07-2021	-31	18	-32	-26	-44	14
28-07-2021	-27	23	-30	-26	-42	14
29-07-2021	-28	23	-32	-28	-42	15
30-07-2021	-29	30	-31	-27	-40	14
31-07-2021	-32	29	-41	-19	-22	8
01-08-2021	-48	-3	-43	-18	-15	6
02-08-2021	-30	22	-37	-25	-40	13
03-08-2021	-27	24	-32	-24	-42	13
04-08-2021	-27	26	-34	-24	-40	13
05-08-2021	-27	28	-38	-25	-39	14
06-08-2021	-29	30	-40	-25	-38	14
07-08-2021	-31	29	-47	-18	-21	8
08-08-2021	-48	-8	-49	-20	-11	8
09-08-2021	-26	24	-38	-25	-37	13
10-08-2021	-25	25	-37	-22	-39	13
11-08-2021	-23	28	-37	-23	-38	13
12-08-2021	-23	31	-36	-24	-38	14
13-08-2021	-26	31	-38	-24	-36	13
14-08-2021	-28	30	-46	-19	-25	8
15-08-2021	-45	-4	-44	-17	-9	7
16-08-2021	-25	24	-39	-23	-36	12
17-08-2021	-24	25	-38	-21	-39	13
18-08-2021	-23	29	-38	-21	-35	13
19-08-2021	-21	32	-38	-20	-37	12
20-08-2021	-26	25	-42	-30	-46	13
21-08-2021	-33	18	-51	-22	-23	9
22-08-2021	-46	-9	-48	-18	-10	6
23-08-2021	-25	21	-29	-22	-35	12
24-08-2021	-24	22	-27	-21	-37	12
25-08-2021	-22	25	-28	-21	-35	12
26-08-2021	-22	25	-27	-23	-37	12
27-08-2021	-28	21	-35	-24	-35	12
28-08-2021	-28	25	-31	-16	-20	8
29-08-2021	-44	-6	-28	-16	-8	7
30-08-2021	-24	27	-25	-29	-43	15
31-08-2021	-21	27	-23	-17	-35	11
01-09-2021	-18	30	-21	-18	-34	10
02-09-2021	-20	32	-23	-20	-33	12
03-09-2021	-23	31	-30	-22	-33	12
04-09-2021	-26	27	-39	-14	-13	7
05-09-2021	-41	0	-46	-12	-6	7
06-09-2021	-21	25	-26	-17	-32	11
07-09-2021	-18	35	-22	-13	-34	10
08-09-2021	-15	34	-24	-13	-35	8
09-09-2021	-16	43	-27	-13	-37	8
10-09-2021	-31	23	-23	-39	-68	20
11-09-2021	-29	21	-30	-21	-28	8
12-09-2021	-40	-1	-36	-9	-7	4
13-09-2021	-20	28	-20	-15	-32	10
14-09-2021	-19	29	-18	-14	-35	11
15-09-2021	-16	31	-20	-14	-34	9
16-09-2021	-17	30	-21	-17	-35	10
17-09-2021	-22	35	-17	-19	-33	11
18-09-2021	-25	27	-24	-13	-14	6
19-09-2021	-40	-3	-36	-11	-6	6
20-09-2021	-22	25	-18	-17	-31	10
21-09-2021	-22	25	-18	-17	-33	11
22-09-2021	-22	24	-26	-20	-30	12
23-09-2021	-21	28	-19	-20	-30	12
24-09-2021	-22	31	-18	-18	-29	11
25-09-2021	-24	25	-22	-12	-16	7
26-09-2021	-40	-5	-33	-10	-3	7
27-09-2021	-22	23	-17	-18	-29	11
28-09-2021	-21	24	-16	-16	-31	11
29-09-2021	-21	26	-16	-18	-30	11
30-09-2021	-21	24	-24	-18	-29	12
01-10-2021	-17	41	-17	-12	-28	10
02-10-2021	-25	28	-14	-20	-45	11
03-10-2021	-38	-1	-39	-9	-5	6
04-10-2021	-18	30	-18	-12	-28	9
05-10-2021	-29	14	-40	-18	-33	13
06-10-2021	-19	32	-22	-16	-31	11
07-10-2021	-18	33	-21	-16	-29	12
08-10-2021	-17	38	-15	-12	-28	10
09-10-2021	-22	24	-35	-10	-19	6
10-10-2021	-35	-2	-41	-6	-2	5
11-10-2021	-14	30	-18	-11	-28	9
12-10-2021	-16	29	-22	-9	-31	10
13-10-2021	-14	35	-25	-7	-28	9
14-10-2021	-15	30	-16	-27	-54	18
15-10-2021	-18	28	-17	-30	-53	16
16-10-2021	-23	22	-24	-15	-21	7
17-10-2021	-37	-7	-35	-6	-5	4
18-10-2021	-14	28	-17	-11	-30	9
19-10-2021	-15	28	-14	-16	-41	12
20-10-2021	-14	31	-17	-9	-28	9
21-10-2021	-14	31	-18	-13	-28	11
22-10-2021	-14	37	-18	-11	-27	10
23-10-2021	-17	30	-26	-5	-14	5
24-10-2021	-32	-1	-35	0	-2	4
25-10-2021	-13	29	-19	-9	-27	9
26-10-2021	-13	30	-16	-9	-29	10
27-10-2021	-10	34	-15	-9	-27	9
28-10-2021	-14	31	-20	-13	-27	11
29-10-2021	-20	28	-34	-13	-25	11
30-10-2021	-15	35	-33	-1	-6	5
31-10-2021	-29	6	-41	1	9	5
01-11-2021	-9	34	-33	-8	-25	9
02-11-2021	-7	40	-33	-4	-30	10
03-11-2021	-3	51	-33	-10	-36	11
04-11-2021	-31	-6	-39	-46	-76	24
05-11-2021	-19	22	-22	-32	-52	16
06-11-2021	-31	10	-47	-20	-25	8
07-11-2021	-65	-35	-72	-29	-28	12
08-11-2021	-49	-12	-66	-41	-53	21
09-11-2021	-35	17	-53	-27	-43	16
